# Supplementary material for: Parent-of-origin regulation by maternal auts2 shapes neurodevelopment and behavior in fish
Source: Genome Biol. 2025 May 9;26:125. doi: 10.1186/s13059-025-03600-y (PMC12063280; doi:10.1186/s13059-025-03600-y)
Supplement: Supplementary file 2 — Additional file 2. Table S1 List of expressed genes at stage 18 with p values, log2FC and normalized counts (HME RNA-seq analysis). Table S2 List of expressed genes at stage 29 with p values, log2FC and normalized counts (HME RNA-seq analysis). Table S3 List of the top 20 cluster-specific marker genes, with zebrafish ortholog ZFIN expression and the assigned cell type in a previously annotated dataset of single cell zebrafish embryo at the corresponding developmental stage (10hpf). Table S4 List of expressed genes at stage 18 with p values, log2FC and normalized counts (HME snRNAseq analysis). Table S5 List of DEG human orthologs associated with human pathologies, enriched in KEGG pathways and belonging to different categories of transcription factors. Table S6 List of expressed genes at 1-cell stage with p values, log2FC and normalized counts. Table S7 List of maternally conserved genes with associated GO terms. Table S8 List of human orthologs genes associated with diseases and DPI score. [file 13059_2025_3600_MOESM2_ESM.xlsx]

## Sheet: Table S1
gene_id	gene_symbol	gene_description	baseMean	log2FoldChange	lfcSE	stat	pvalue	padj	CMmoins10S7	CMmoins20S8	CMmoins30S9	CMmoins40S10	CMmoins50S11	CMmoins60S12	CMplus1S1	CMplus2S2	CMplus3S3	CMplus4S4	CMplus5S5	CMplus6S6
ENSORLG00000000002	abi2b	abl interactor 2 [Source:NCBI gene;Acc:101169339]	1226.72	0.0266816	0.0431406	0.618479	0.536259	0.84081	1197.03	1196.91	1238.22	1266.51	1168.15	1223.63	1251.49	1163.35	1187	1220.59	1314.46	1293.31
ENSORLG00000000005	cyp20a1	cytochrome P450 20A1 [Source:NCBI gene;Acc:101165867]	2169.99	-0.0243271	0.0420903	-0.577974	0.563282	0.854754	2244.15	2175.31	2133.96	2189.62	2264.22	2122.8	2223.06	2071.84	2098.19	2256.72	2284.09	1975.97
ENSORLG00000000006	NA	very-long-chain (3R)-3-hydroxyacyl-CoA dehydratase [Source:NCBI gene;Acc:101155409]	358.878	-0.0566379	0.0759439	-0.745786	0.455797	0.799523	335.529	379.318	349.601	342.519	368.296	422.891	344.768	358.991	327.836	366.609	322.029	388.15
ENSORLG00000000007	NA	dual specificity testis-specific protein kinase 2 [Source:NCBI gene;Acc:101158994]	588.992	-0.179107	0.067222	-2.66441	0.00771239	0.120534	584.054	694.686	600.938	600.916	556.314	716.197	543.537	535.377	541.323	558.677	555.491	580.389
ENSORLG00000000008	tmem237b	transmembrane protein 237B [Source:NCBI gene;Acc:101166111]	1776.84	-0.119817	0.0433008	-2.76707	0.00565624	0.102178	1931.76	1821.41	1833.11	1717.05	1859.2	1942.58	1734.78	1644.06	1630.24	1798.13	1777.43	1632.38
ENSORLG00000004562	hsd11b1l	hydroxysteroid 11-beta dehydrogenase 1 like [Source:NCBI gene;Acc:100049405]	35.8938	-3.41368	0.434891	-7.8495	4.17702e-15	1.90402e-11	130.915	64.6909	45.9273	57.0187	80.3031	14.8906	4.77157	7.56455	9.56167	7.27228	3.15991	4.65057
ENSORLG00000000013	si:dkey-28b4.8	sarcoplasmic/endoplasmic reticulum calcium ATPase 2-like [Source:NCBI gene;Acc:101159722]	231.537	-0.162311	0.117816	-1.37766	0.168308	0.54931	193.793	276.92	225.905	271.983	221.126	277.033	204.656	257.577	187.21	203.394	259.299	199.554
ENSORLG00000000016	NA	NA	69.9886	0.0855377	0.167175	0.511666	0.608885	0.875583	69.429	85.279	75.4487	76.9408	56.3768	42.2527	64.4719	79.3418	67.9215	67.2404	70.4676	84.6926
ENSORLG00000000024	als2b	alsin Rho guanine nucleotide exchange factor ALS2 [Source:NCBI gene;Acc:101169837]	810.285	-0.0542809	0.0616842	-0.879981	0.37887	0.752512	849.483	941.417	790.189	814.656	784.164	769.041	767.298	754.835	863.291	773.863	854.651	760.532
ENSORLG00000000027	ENTPD7	ectonucleoside triphosphate diphosphohydrolase 7 [Source:NCBI gene;Acc:101160709]	845.182	-0.0590145	0.0958461	-0.615722	0.538078	0.841905	929.862	1053.83	763.551	877.969	812.595	735.004	787.287	694.451	831.764	814.762	832.248	1008.86
ENSORLG00000000029	PPFIA1	liprin-alpha-1 [Source:NCBI gene;Acc:101157600]	2309.48	0.021934	0.0501123	0.437696	0.661606	0.897734	2332.03	2528.22	2185.29	2212.81	2217.67	2274.84	2349.77	2174.18	2337.57	2289.14	2223.77	2588.49
ENSORLG00000000030	inpp4ab	type I inositol 3,4-bisphosphate 4-phosphatase [Source:NCBI gene;Acc:101166362]	776.16	-0.0574554	0.069472	-0.82703	0.40822	0.769922	801.83	872.241	756.878	747.078	770.987	799.222	711.151	669.047	760.223	738.371	793.025	893.869
ENSORLG00000000031	GOT1	aspartate aminotransferase, cytoplasmic-like [Source:NCBI gene;Acc:101156301]	732.079	0.113287	0.0690624	1.64035	0.100931	0.442466	675.02	773.214	690.476	702.296	626.683	750.865	719.443	691.769	768.631	732.944	771.378	882.231
ENSORLG00000000034	cttn	cortactin [Source:NCBI gene;Acc:101157843]	4969.61	-0.0219773	0.0480736	-0.45716	0.647556	0.892172	5048.23	5231.5	4955.22	4842.18	5064.58	4903.44	4877.57	4903.98	4927.74	4636.93	4582.93	5661.05
ENSORLG00000000038	shank2a	SH3 and multiple ankyrin repeat domains 2a [Source:ZFIN;Acc:ZDB-GENE-120215-55]	48.5051	-0.185213	0.204591	-0.905285	0.365315	0.742383	42.762	56.784	37.2482	73.71	51.3222	48.1386	49.4789	59.6493	32.6395	40.9037	42.1547	47.2701
ENSORLG00000000039	hoga1	4-hydroxy-2-oxoglutarate aldolase 1 [Source:NCBI gene;Acc:101161460]	374.874	-0.113686	0.0923368	-1.23121	0.218245	0.609028	451.923	437.064	347.283	371.273	392.898	336.484	336.718	350.57	334.351	397.043	328.451	414.436
ENSORLG00000000041	ect2	epithelial cell transforming 2 [Source:NCBI gene;Acc:101157762]	1388.14	-0.00118653	0.046094	-0.0257415	0.979464	0.993433	1366.26	1394.82	1439.51	1301.29	1352.38	1476.89	1351	1310.15	1391.96	1459.04	1480.64	1333.7
ENSORLG00000000045	NA	golgin subfamily B member 1 [Source:NCBI gene;Acc:101158337]	1524.01	0.0195652	0.0525965	0.371987	0.709902	0.913944	1566.45	1613.28	1506.27	1522.31	1550.89	1318.01	1399.22	1552.4	1592.46	1515.77	1537.83	1613.25
ENSORLG00000000046	NA	tubulin alpha-1C chain [Source:NCBI gene;Acc:101166777]	19776.2	-0.00633915	0.0478516	-0.132475	0.894608	0.970183	19172.1	18615.5	18831.6	19930.2	19868.7	22504.8	19963	19055.5	19188.5	20428.8	21027.5	18728.8
ENSORLG00000014291	mst1rb	macrophage stimulating 1 receptor [Source:NCBI gene;Acc:101159665]	120.622	-2.07268	0.35275	-5.87576	4.20905e-09	2.39828e-06	90.6763	86.9677	199.118	178.399	321.556	293	43.4029	30.8954	38.9962	49.9558	51.6902	62.8014
ENSORLG00000000052	gpd2	glycerol-3-phosphate dehydrogenase 2 [Source:NCBI gene;Acc:101167020]	588.699	0.0429443	0.0642094	0.668816	0.503613	0.824635	570.981	543.375	659.566	555.67	552.046	597.297	624.094	577.096	547.471	632.758	629.935	574.093
ENSORLG00000000053	rfc4	replication factor C subunit 4 [Source:NCBI gene;Acc:101172149]	2459.06	0.0502946	0.0543771	0.924922	0.355006	0.735674	2617	2361.02	2323.79	2230.49	2324.18	2643.39	2525.69	2782.38	2483.47	2485.86	2408.52	2322.92
ENSORLG00000000058	NA	ras association domain-containing protein 8 [Source:NCBI gene;Acc:101159329]	715.606	-0.140259	0.0631642	-2.22054	0.0263819	0.23058	735.665	709.403	764.088	853.386	733.806	707.201	711.599	628.52	693.901	701.005	616.869	731.824
ENSORLG00000000060	BRSK2	serine/threonine-protein kinase BRSK2 [Source:NCBI gene;Acc:101159565]	56.7078	0.00279952	0.194638	0.0143832	0.988524	0.996266	38.2944	47.418	53.1302	57.915	77.2323	66.7873	40.7788	68.5716	53.2431	57.67	67.0651	52.3879
ENSORLG00000000062	arhgap19	rho GTPase-activating protein 19 [Source:NCBI gene;Acc:101156795]	3328.9	-0.0010332	0.0356532	-0.0289792	0.976881	0.993149	3244.38	3303.77	3500.32	3297.72	3238.83	3397.19	3381.42	3168.49	3403.38	3411.89	3144.95	3454.44
ENSORLG00000000063	atp7b	copper-transporting ATPase 2 [Source:NCBI gene;Acc:101171807]	407.908	0.00616531	0.100424	0.0613928	0.951046	0.984174	421.786	487.508	325.244	471.678	392.339	342.454	403.609	451.447	426.471	414.18	395.944	362.237
ENSORLG00000000065	abtb2a	ankyrin repeat and BTB/POZ domain-containing protein 2 [Source:NCBI gene;Acc:101159803]	545.065	0.0291814	0.0945136	0.308754	0.757509	0.931238	548.875	542.574	505.914	604.152	511.528	523.386	528.819	462.319	553.256	473.729	580.593	705.641
ENSORLG00000000066	pwp2h	periodic tryptophan protein 2 homolog [Source:NCBI gene;Acc:101167684]	6782.93	0.044546	0.0351631	1.26684	0.205212	0.594168	6554.66	6909.46	6411.65	6690.99	6415.07	7090.4	7036.23	7167.78	6846.71	7006.33	6747.94	6517.98
ENSORLG00000000070	large2	LARGE xylosyl- and glucuronyltransferase 2 [Source:NCBI gene;Acc:101160540]	998.287	-0.00361966	0.0457514	-0.0791157	0.936941	0.980801	1025.6	1008.31	959.826	974.046	1008.48	1021.04	977.83	929.576	953.342	1041.09	1048.84	1031.46
ENSORLG00000000072	KIAA0895L	KIAA0895 like [Source:NCBI gene;Acc:101163396]	451.163	-0.055717	0.0789682	-0.705563	0.48046	0.812931	455.16	454.111	454.602	441.056	426.861	526.335	378.88	446.034	427.181	487.912	501.586	414.233
ENSORLG00000000073	NA	cadherin-2 [Source:NCBI gene;Acc:101158262]	361.32	0.0194107	0.0752106	0.258085	0.796342	0.940677	359.579	349.993	396.714	357.237	346.372	342.073	348.336	393.551	407.23	375.057	336.871	322.832
ENSORLG00000000074	csnk2a2a	casein kinase II subunit alpha' [Source:NCBI gene;Acc:101163644]	2650.3	-0.0177553	0.0433594	-0.409491	0.68218	0.905554	2553.25	2681.03	2504.93	2580.91	2812.66	2874.59	2778.29	2721.34	2576.46	2645.54	2566.92	2507.73
ENSORLG00000000075	myom2a	myomesin-2 [Source:NCBI gene;Acc:101162657]	626.059	-0.319172	0.245461	-1.3003	0.193499	0.58201	738.614	1240.02	505.952	537.774	704.249	442.888	533.619	577.808	685.388	538.827	596.437	411.129
ENSORLG00000000076	ZNF319	zinc finger protein 319 [Source:NCBI gene;Acc:101163884]	735.227	0.0270355	0.0742148	0.364287	0.715644	0.915795	662.605	673.205	686.11	803.449	694.971	851.476	765.223	744.28	775.945	719.655	796.75	649.055
ENSORLG00000000078	NA	protein FAM83B [Source:NCBI gene;Acc:105356798]	138.08	0.00705084	0.146577	0.0481035	0.961634	0.987042	153.164	186.954	132.278	131.379	127.564	93.7419	148.73	116.663	130.587	130.111	139.088	166.705
ENSORLG00000000080	lgsn	lengsin, lens protein with glutamine synthetase domain [Source:NCBI gene;Acc:101162898]	171.201	-0.640741	0.231918	-2.76279	0.00573099	0.102731	318.297	288.703	152.908	157.648	135.039	198.46	123.975	100.542	81.6367	157.341	144.371	195.49
ENSORLG00000000081	ptp4a1	protein tyrosine phosphatase 4A1 [Source:NCBI gene;Acc:101157510]	11885.6	-0.0986135	0.0590792	-1.66917	0.0950829	0.43198	10776.1	13568	12127.9	11743.7	11536.7	13999.1	11868.4	11876	11065.2	11692.7	11629.2	10743.9
ENSORLG00000000083	si:dkey-23f9.4	HYLS1 centriolar and ciliogenesis associated [Source:NCBI gene;Acc:101157913]	1103.06	-0.0683505	0.0436997	-1.5641	0.117795	0.47411	1129.4	1213.11	1167.82	1097.08	1091.51	1071.79	1090.33	1078.78	1019.78	1094.89	1089.91	1092.29
ENSORLG00000000084	psmd13	proteasome 26S subunit, non-ATPase 13 [Source:NCBI gene;Acc:101161225]	7878.86	-0.0209901	0.0422029	-0.497361	0.618934	0.879826	7682.21	7742.19	7495.97	7975.79	8058.38	8669.9	8093.62	8157.65	7937.57	7920.73	7186.54	7625.79
ENSORLG00000006341	SLC2A4	solute carrier family 2 member 4 [Source:NCBI gene;Acc:101158976]	58.5398	-1.94079	0.299516	-6.47975	9.18734e-11	9.66438e-08	61.0589	125.994	93.4667	59.8636	63.0001	153.529	17.9742	44.584	15.6419	19.2427	24.8171	23.3053
ENSORLG00000000087	NA	ELAV-like protein 1 [Source:NCBI gene;Acc:101172398]	8194.3	0.0543043	0.0250802	2.16522	0.0303706	0.248099	8177.02	7842.45	8129.6	8131.72	7883.7	8076.7	8402.72	8435.2	8491.97	8134.29	8047.09	8579.2
ENSORLG00000000088	drd4b	D(4) dopamine receptor-like [Source:NCBI gene;Acc:101164385]	392.894	-0.0676552	0.0938653	-0.720769	0.471052	0.809047	408.567	358.542	375.322	433.616	397.302	440.598	411.912	330.289	368.609	326.947	393.622	469.402
ENSORLG00000000089	NA	neuroblast differentiation-associated protein AHNAK [Source:NCBI gene;Acc:105358319]	165.81	0.104432	0.153808	0.678977	0.497152	0.820397	156.357	186.953	165.088	170.459	134.374	144.484	169.833	142.826	139.158	138.681	183.589	257.913
ENSORLG00000000092	ctsd	cathepsin D [Source:NCBI gene;Acc:111946846]	28932.3	-0.0905748	0.0700565	-1.29288	0.196052	0.584892	30202.8	30708.1	27955.2	30870.7	32042.7	27261.8	27193.8	24664.6	26056.8	27989.5	27485.6	34755.7
ENSORLG00000000093	stx6	syntaxin-6 [Source:NCBI gene;Acc:101172966]	445.403	0.0210356	0.0696363	0.302078	0.762593	0.932539	490.527	378.301	459.338	457.468	449.767	416.408	431.564	432.685	473.695	463.807	464.196	427.085
ENSORLG00000000094	abcc10	ATP binding cassette subfamily C member 10 [Source:NCBI gene;Acc:101163384]	715.494	0.0750018	0.0566837	1.32316	0.185782	0.571298	663.373	794.381	683.779	671.192	689.918	677.409	744.289	734.55	675.992	756.846	759.883	734.316
ENSORLG00000000098	zeb2b	zinc finger E-box binding homeobox 2 [Source:NCBI gene;Acc:101172796]	427.185	0.264528	0.117549	2.25037	0.0244253	0.22298	337.807	362.401	362.663	404.317	330.498	532.043	456.218	436.179	394.094	501.773	573.878	434.354
ENSORLG00000000099	acvr2ab	activin A receptor type 2A [Source:NCBI gene;Acc:100049489]	4702.61	-0.0603189	0.0411354	-1.46635	0.142553	0.512463	4914.38	4755.52	4653.28	4749.05	4868.25	4863.58	4475.68	4617.53	4582.85	4857.78	4941.38	4152.03
ENSORLG00000000101	wdr18	WD repeat domain 18 [Source:NCBI gene;Acc:101173210]	9507.16	-0.0543955	0.055536	-0.979465	0.327351	0.713048	9887.1	9501.28	8512.13	9246.58	10133.5	10841.9	9010.18	10035.4	9793	9484.1	8942.45	8698.39
ENSORLG00000000102	sp2	Sp2 transcription factor [Source:NCBI gene;Acc:101163633]	1048.61	-0.00178769	0.0540746	-0.0330597	0.973627	0.992448	1059.82	1139.15	982.236	1026.87	1131.01	954.652	969.219	1070.78	1049.46	1091.77	1073.24	1035.07
ENSORLG00000000103	orc4	origin recognition complex subunit 4 [Source:NCBI gene;Acc:101173285]	1142.83	0.0276738	0.0552756	0.500651	0.616617	0.878541	1095.88	1068.67	1088.26	1163.87	1132.36	1243.65	1079.71	1155.07	1114.46	1264.47	1227.2	1080.37
ENSORLG00000000104	MBD5	methyl-CpG binding domain protein 5 [Source:NCBI gene;Acc:101173530]	811.866	0.0100673	0.0595464	0.169066	0.865745	0.962192	809.041	811.031	821.94	759.705	798.313	855.304	831.301	728.781	742.718	906.61	839.792	837.853
ENSORLG00000000105	tmem259	transmembrane protein 259 [Source:NCBI gene;Acc:101158512]	1103.6	-0.18319	0.0690167	-2.65428	0.00794783	0.123227	1126.87	1262.78	1264.07	1221.33	1164.41	998.613	1090.62	926.6	1043.04	931.817	1122.71	1090.31
ENSORLG00000000106	mrpl45	mitochondrial ribosomal protein L45 [Source:NCBI gene;Acc:101158663]	2766.46	-0.0246359	0.0466289	-0.52834	0.597263	0.869441	2629.85	2796.2	2646.57	2678.38	2836.77	3157.52	2663.75	2831.74	2675.49	2856.6	2755.25	2669.41
ENSORLG00000000107	ppip5k1a	diphosphoinositol pentakisphosphate kinase 1 [Source:NCBI gene;Acc:101165380]	1471.71	-0.033185	0.06071	-0.546616	0.584643	0.86466	1548.21	1609.04	1424.06	1443.97	1533.54	1369.74	1412.79	1377.54	1435.88	1521.6	1669.78	1314.41
ENSORLG00000000109	MED16	mediator complex subunit 16 [Source:NCBI gene;Acc:101173691]	2234.49	-0.0478395	0.048394	-0.988542	0.322887	0.708849	2308.81	2235.29	2144.2	2215.55	2549.48	2180.27	2267.47	2295.2	2221.8	2216.22	2172.95	2006.59
ENSORLG00000000110	si:ch73-74h11.1	desmoglein-2 [Source:NCBI gene;Acc:101159003]	356.635	0.024459	0.111209	0.219937	0.82592	0.951661	379.739	386.627	305.31	391.391	349.309	307.952	336.514	434.357	408.875	334.937	374.495	270.119
ENSORLG00000000111	npepps	puromycin-sensitive aminopeptidase [Source:NCBI gene;Acc:101158915]	8118.36	-0.0224844	0.0296254	-0.758957	0.447879	0.794252	7834.61	8550.68	7899.93	8239.51	8139.99	8428.61	8163.77	8112.89	7873.93	8287.73	8073.71	7814.93
ENSORLG00000000115	NA	NA	248.813	0.107451	0.105833	1.01529	0.309969	0.696711	217.23	258.741	218.573	278.289	230.584	232.337	212.577	219.156	278.367	255.398	301.921	282.582
ENSORLG00000000116	tp53bp1	tumor protein p53 binding protein 1 [Source:NCBI gene;Acc:101165871]	6207	0.0318405	0.0347947	0.915096	0.360141	0.738492	5828.47	6222.19	6028.05	6074.01	6271.89	6408.61	6177.34	6416.92	6168.1	6438.21	6568.4	5881.81
ENSORLG00000000117	bzw1a	basic leucine zipper and W2 domain-containing protein 1-A [Source:NCBI gene;Acc:101174249]	21778.5	-0.0281944	0.0297281	-0.948408	0.342922	0.724353	22265.4	21851.5	20749.8	21925.6	23414.2	21746.6	21235.4	21773.7	22303.2	21300	21497.5	21279.5
ENSORLG00000000118	trappc8	trafficking protein particle complex 8 [Source:NCBI gene;Acc:101173925]	1754.09	-0.0341894	0.0529235	-0.646016	0.518269	0.83026	1742.73	1767.55	1900.66	1801.99	1820.76	1612.02	1736.45	1599.85	1662.66	1691.19	1949.97	1763.31
ENSORLG00000000119	C6orf120	chromosome 1 C6orf120 homolog [Source:NCBI gene;Acc:101159163]	449.568	-0.030422	0.07752	-0.39244	0.694733	0.909527	439.546	489.525	473.208	430.035	460.448	433.313	438.707	390.616	426.155	500.393	403.497	509.37
ENSORLG00000000120	MRPL21	mitochondrial ribosomal protein L21 [Source:HGNC Symbol;Acc:HGNC:14479]	1242.05	0.00430829	0.0547146	0.0787411	0.937239	0.980801	1257.51	1404.2	1150.2	1188.11	1244.53	1196.51	1260.36	1294.55	1144.86	1283.43	1190.13	1290.23
ENSORLG00000000122	wipf2a	WAS/WASL interacting protein family member 2 [Source:NCBI gene;Acc:101164374]	771.242	-0.0496257	0.0787331	-0.630303	0.528497	0.835707	752.187	795.262	807.458	869.885	739.26	741.234	733.727	707.228	808.632	626.451	775.354	898.221
ENSORLG00000000123	tubgcp4	tubulin gamma complex associated protein 4 [Source:NCBI gene;Acc:101162272]	1733.19	-0.102015	0.0504887	-2.02054	0.0433272	0.300827	1796.76	1747.82	1675.17	1763.78	1908.99	1878.52	1791.07	1547.39	1630.17	1754.68	1749.15	1554.78
ENSORLG00000000125	aox1	aldehyde oxidase 1 [Source:NCBI gene;Acc:101168436]	425.183	-0.24801	0.109556	-2.26377	0.0235885	0.220186	492.601	532.044	427.038	465.837	455.917	393.711	320.247	336.426	345.367	404.704	502.22	426.083
ENSORLG00000000130	cdc6	cell division cycle 6 [Source:NCBI gene;Acc:101159640]	1613.77	0.00960735	0.0502822	0.191069	0.848472	0.958813	1486.97	1645.82	1521.37	1684.22	1581.92	1731.77	1579.49	1795.97	1572.15	1562.86	1605.57	1597.09
ENSORLG00000000133	sh3bp4a	SH3 domain-binding protein 4-A [Source:NCBI gene;Acc:101174487]	103.67	0.304998	0.164735	1.85144	0.0641059	0.359418	72.7696	87.1376	101.733	78.4678	81.7335	134.736	97.0656	105.148	106.042	113.398	155.155	110.659
ENSORLG00000000136	ACTA1	actin, alpha cardiac [Source:NCBI gene;Acc:101159887]	251.842	-0.598601	0.193502	-3.09351	0.00197804	0.0536702	436.357	349.018	349.153	271.838	254.678	157.918	202.733	148.695	177.233	198.732	199.188	276.557
ENSORLG00000000138	cherp	calcium homeostasis endoplasmic reticulum protein [Source:NCBI gene;Acc:101159495]	8963.53	-0.0338878	0.0479705	-0.706431	0.47992	0.812931	8859.08	8403.6	8540.76	9188.69	8989.61	10435	8496.94	9090.11	8861.18	8773.02	9149.58	8774.79
ENSORLG00000000140	mfsd6b	major facilitator superfamily domain containing 6 [Source:NCBI gene;Acc:101169093]	422.497	-0.0379118	0.0917511	-0.413203	0.679458	0.904968	488.085	448.018	433.791	415.316	418.458	363.331	428.808	380.897	426.604	366.022	386.757	513.877
ENSORLG00000000144	nab1a	NGFI-A binding protein 1 [Source:NCBI gene;Acc:101175222]	811.666	-0.080941	0.073106	-1.10717	0.268219	0.661594	778.096	818.778	939.995	840.545	831.942	795.981	763.828	662.853	873.774	771.066	772.65	890.484
ENSORLG00000000146	nup133	nucleoporin 133 [Source:NCBI gene;Acc:101160289]	4780.02	0.0057643	0.0414403	0.139099	0.889372	0.969661	4441.99	4651.81	4800.04	4822.49	4588.66	5320.77	4773.75	4631.47	4761.99	4809.51	4977.89	4779.89
ENSORLG00000000149	iqgap1	IQ motif containing GTPase activating protein 1 [Source:NCBI gene;Acc:101162510]	3146.86	-0.090577	0.0536774	-1.68743	0.0915205	0.425117	3506.57	3317.51	3143.5	3195.51	3455.18	2853.24	3019.32	3045.99	3062.44	2776.66	3079.61	3306.73
ENSORLG00000000152	dohh	deoxyhypusine hydroxylase [Source:NCBI gene;Acc:101174172]	2840.4	0.0139252	0.0583092	0.238816	0.811248	0.946371	2758.99	2710.48	2586.67	2761.68	2986.73	3159.59	2712.14	2853.42	3001.14	3158.55	2825.91	2569.48
ENSORLG00000000153	mib2	mindbomb E3 ubiquitin protein ligase 2 [Source:NCBI gene;Acc:101175479]	729.392	-0.0625288	0.0590761	-1.05845	0.289852	0.680702	735.254	676.31	806.864	745.507	730.541	777.604	716.286	633.41	705.386	749.339	715.697	760.509
ENSORLG00000000154	capzb	capping actin protein of muscle Z-line subunit beta [Source:NCBI gene;Acc:101167528]	8718.74	-0.0711338	0.0387738	-1.83459	0.066567	0.365437	9011.9	8573.49	9348.32	9482.24	8908.52	8275.63	8654.78	8341.31	8754.73	8158.18	8243.46	8872.33
ENSORLG00000000155	NA	zinc finger C3H1-type containing [Source:NCBI gene;Acc:101166713]	1468.7	-0.0372093	0.0539823	-0.689288	0.490642	0.818214	1529.31	1458.65	1401.99	1568.37	1414.2	1551.7	1434.76	1366.41	1525.3	1456.08	1606.18	1311.43
ENSORLG00000000158	spata18	spermatogenesis associated 18 [Source:NCBI gene;Acc:101174412]	199.943	-0.0372728	0.086785	-0.429484	0.667571	0.900388	203.053	221.11	203.422	193.826	205.678	187.59	214.147	208.766	181.61	189.809	210.144	180.153
ENSORLG00000000159	NA	NA	182.165	-0.103073	0.153735	-0.670458	0.502566	0.824348	189.888	158.491	149.123	154.537	213.652	268.573	201.597	127.949	191.18	171.726	163.336	195.927
ENSORLG00000000160	ubiad1	UbiA prenyltransferase domain containing 1 [Source:NCBI gene;Acc:101169358]	1976.94	-0.0402624	0.0399616	-1.00753	0.31368	0.699198	1991.27	1992.04	1960.1	2030.48	2112.13	1946.68	2085.55	1958.99	1891.34	2026.9	1851.77	1876.06
ENSORLG00000000162	stat1a	signal transducer and activator of transcription 1-alpha/beta [Source:NCBI gene;Acc:101154761]	578.092	0.0182326	0.0640042	0.284866	0.775747	0.935711	561.631	590.345	521.755	627.179	521.324	623.637	565.109	607.067	571.291	538.549	615.834	593.39
ENSORLG00000000164	MMP23B	matrix metallopeptidase 23B [Source:NCBI gene;Acc:101169605]	53.5814	0.12123	0.212465	0.570586	0.56828	0.857357	41.7042	55.831	87.2013	47.4507	38.8547	35.9084	57.3676	55.784	52.6968	66.3443	53.7133	50.1203
ENSORLG00000000171	sgcb	sarcoglycan beta [Source:NCBI gene;Acc:101174654]	126.02	0.155704	0.105886	1.47049	0.14143	0.510306	117.039	130.352	114.661	124.387	116.548	111.83	128.184	155.871	130.093	126.362	123.083	133.834
ENSORLG00000000174	crtc3	CREB-regulated transcription coactivator 3 [Source:NCBI gene;Acc:101166367]	860.951	-0.0574176	0.0629262	-0.91246	0.361527	0.738885	811.216	821.458	840.015	856.696	929.902	1013.26	847.393	803.672	857.259	896.752	879.38	774.416
ENSORLG00000022346	NA	NA	104.96	-1.78874	0.410229	-4.36034	1.29861e-05	0.00146764	102.965	44.0794	202.502	215.561	110.649	301.146	60.1269	38.029	48.6331	37.1134	65.377	33.3373
ENSORLG00000000179	dcun1d4	defective in cullin neddylation 1 domain containing 4 [Source:NCBI gene;Acc:101174901]	267.127	0.190156	0.0898481	2.11642	0.0343091	0.264325	246.075	245.42	246.108	269.89	219.872	268.319	239.497	271.597	288.039	271.565	316.503	322.643
ENSORLG00000000180	znf414	zinc finger protein 414 [Source:NCBI gene;Acc:101168189]	1316.61	0.0739287	0.0613492	1.20505	0.228185	0.622037	1223.27	1290.04	1277.79	1200.09	1351.19	1355.95	1265.02	1386.93	1382.33	1500.77	1409.18	1156.72
ENSORLG00000000181	cdk11b	cyclin-dependent kinase 11B [Source:NCBI gene;Acc:101154777]	4471.19	0.0508589	0.032239	1.57756	0.114667	0.46892	4267.14	4408.73	4582.71	4310.78	4442.05	4343.1	4661.45	4819.7	4474.31	4424.44	4538.78	4381.14
ENSORLG00000000182	celsr2	cadherin EGF LAG seven-pass G-type receptor 2 [Source:NCBI gene;Acc:101165226]	570.133	0.119207	0.0832579	1.43179	0.152205	0.528812	554.38	600.326	513.589	576.071	480.584	552.499	599.851	552.353	578.759	640.81	699.305	493.072
ENSORLG00000000184	tbc1d15	TBC1 domain family member 15 [Source:NCBI gene;Acc:101173461]	1037.04	-0.075768	0.0547637	-1.38355	0.166498	0.547321	1149.84	1012.98	1105.75	1006.63	1068.33	1041.16	949.081	1021.49	959.963	1035.12	967.596	1126.53
ENSORLG00000000187	ociad2	OCIA domain containing 2 [Source:NCBI gene;Acc:101175142]	51.561	-0.0872033	0.169817	-0.513512	0.607593	0.875536	51.5532	57.8508	46.0964	50.5594	57.6033	54.785	38.999	49.0922	47.7881	61.7714	58.8514	43.782
ENSORLG00000000197	NA	NA	99.3518	0.0523497	0.143869	0.36387	0.715955	0.915959	105.292	106.992	115.067	78.083	90.4209	89.1248	128.72	100.436	110.027	83.5938	98.0273	86.4382
ENSORLG00000000198	armc3	armadillo repeat containing 3 [Source:NCBI gene;Acc:101162265]	49.6893	-0.0877724	0.183113	-0.479333	0.631702	0.884294	64.6102	46.144	50.7323	61.2031	46.3901	37.1371	42.0673	47.2617	51.7731	40.0029	48.5219	60.4276
ENSORLG00000000201	cxcl14	C-X-C motif chemokine ligand 14 [Source:NCBI gene;Acc:101162689]	439.012	-0.00747724	0.116055	-0.0644285	0.948629	0.983816	538.296	527.718	388.977	445.961	389.805	348.624	440.189	441.993	420.34	397.198	380.742	548.295
ENSORLG00000000203	mtch2	mitochondrial carrier 2 [Source:NCBI gene;Acc:101168441]	3640.1	0.0194698	0.0466351	0.417493	0.676318	0.90394	3589.02	3695.12	3489.54	3415.1	3634.58	3875.14	3767.11	3810.51	3645.45	3652.22	3238.81	3868.55
ENSORLG00000000204	nlk1	serine/threonine-protein kinase NLK2 [Source:NCBI gene;Acc:101168711]	3762.7	-0.00649462	0.0531781	-0.12213	0.902796	0.972795	3960.02	4078.66	3795.55	3859.91	3727.33	3199.71	3714.24	3576.39	3747.96	3687.16	4040.04	3765.45
ENSORLG00000000207	fam13b	family with sequence similarity 13 member B [Source:NCBI gene;Acc:101169952]	1500.66	8.34612e-05	0.0393764	0.00211957	0.998309	0.999439	1535.92	1498.06	1577.67	1486.97	1443.07	1457.19	1453.36	1584.08	1451.63	1540.1	1516.61	1463.22
ENSORLG00000000208	szrd1	SUZ domain-containing protein 1 [Source:NCBI gene;Acc:101169854]	505.554	-0.0507047	0.0596831	-0.849565	0.395567	0.762637	489.924	495.6	559.539	543.919	477.161	518.973	494.124	489.608	489.706	471.629	504.589	531.88
ENSORLG00000000211	NA	NA	81.5869	-0.39782	0.200048	-1.98862	0.0467435	0.311358	97.0792	133.258	77.5654	98.0943	84.0396	66.0507	61.2974	66.1196	96.2441	79.8358	43.1104	76.3477
ENSORLG00000000212	NA	phosphoribosyl pyrophosphate synthase-associated protein 1 [Source:NCBI gene;Acc:101162980]	2690.39	-0.0676574	0.0612137	-1.10527	0.269045	0.66232	2591.65	2829.86	2680.21	2451.15	2762.94	3208.14	2690.74	2871.09	2562.37	2696.01	2454.72	2485.78
ENSORLG00000000214	klhl3	kelch like family member 3 [Source:NCBI gene;Acc:101162932]	620.323	-0.0958387	0.067931	-1.41082	0.158297	0.536739	653.203	568.091	617.319	602.236	695.383	711.77	559.672	654.664	639.451	568.436	581.188	592.467
ENSORLG00000000217	NA	interleukin-1 beta [Source:NCBI gene;Acc:101169209]	62.7676	-0.0769453	0.199344	-0.385992	0.699502	0.910707	81.1473	94.0955	58.1846	63.1835	42.9434	45.7242	56.1632	71.6204	68.3553	54.5869	50.9986	66.2085
ENSORLG00000000218	cdipt	CDP-diacylglycerol--inositol 3-phosphatidyltransferase [Source:NCBI gene;Acc:101167290]	251.137	-0.137196	0.0995131	-1.37867	0.167996	0.549123	238.685	246.557	294.142	274.109	242.39	280.945	200.949	204.043	257.387	244.667	281.351	248.415
ENSORLG00000000219	dstyk	dual serine/threonine and tyrosine protein kinase [Source:NCBI gene;Acc:100144388]	2364.19	-0.0632608	0.0418473	-1.51171	0.130609	0.493254	2579.14	2414.53	2453.42	2432.73	2371	2239.64	2193.29	2221.77	2454.76	2379.51	2279.64	2350.8
ENSORLG00000000222	ckap2l	cytoskeleton-associated protein 2-like [Source:NCBI gene;Acc:101169460]	2507.6	-0.0175001	0.0358873	-0.48764	0.625805	0.881807	2464.11	2516.9	2643.16	2429.39	2507.05	2577.98	2564.39	2387	2378.96	2604.89	2518.61	2498.8
ENSORLG00000000223	tph2	tryptophan hydroxylase 2 [Source:NCBI gene;Acc:101166957]	111.932	-0.214224	0.137981	-1.55255	0.12053	0.47967	104.144	106.792	109.718	105.493	129.179	167.61	101.918	114.357	100.41	103.632	112.633	87.2934
ENSORLG00000000224	NA	protein transport protein Sec24C-like [Source:NCBI gene;Acc:105358650]	135.393	-0.0338504	0.10265	-0.329763	0.741579	0.925224	158.172	128.178	127.497	134.626	132.538	140.438	133.511	121.327	139.293	132.676	147.58	128.886
ENSORLG00000000225	NA	keratin, type II cytoskeletal 8 [Source:NCBI gene;Acc:101159649]	872.711	0.0954876	0.174566	0.547001	0.584378	0.86466	931.713	1057.36	914.118	834.39	857.071	467.162	869.932	717.769	983.943	980.803	831.78	1026.49
ENSORLG00000000228	taok2a	serine/threonine-protein kinase TAO2 [Source:NCBI gene;Acc:101169206]	242.491	0.222867	0.0983859	2.26523	0.0234986	0.220074	233.557	255.142	232.293	236.063	205.224	177.235	256.222	232.787	281.888	240.3	300.653	258.522
ENSORLG00000000229	nuak2	NUAK family kinase 2 [Source:NCBI gene;Acc:101165471]	479.199	-0.205357	0.076606	-2.68069	0.00734708	0.118063	474.054	589.504	489.195	457.005	521.422	549.057	421.865	417.883	492.927	413.213	447.427	476.841
ENSORLG00000000230	maea	macrophage erythroblast attacher [Source:NCBI gene;Acc:101163665]	2356.5	0.00112068	0.044457	0.0252081	0.979889	0.993433	2340.21	2095.48	2357.89	2409.72	2466.32	2469.76	2339.72	2430.65	2475.4	2270.11	2289.33	2333.45
ENSORLG00000000232	mphosph6	M-phase phosphoprotein 6 [Source:NCBI gene;Acc:101173700]	1501.39	0.0708898	0.0504545	1.40503	0.160014	0.537902	1460.49	1520.3	1455.81	1374.34	1378.36	1599.66	1577.05	1651.96	1481.57	1604.97	1456.46	1455.69
ENSORLG00000000234	fryl	FRY like transcription coactivator [Source:NCBI gene;Acc:101159981]	2185.25	-0.0406747	0.0465249	-0.874258	0.381978	0.754469	2076.79	2313.93	2187.51	2339.44	2351.83	2024.32	2086.95	2114.05	2143.71	2148.25	2316.12	2120.13
ENSORLG00000000238	NA	NA	5627.57	-0.12827	0.0950416	-1.34962	0.177138	0.560987	6658.18	6100.19	5846.55	6287.13	5564.83	4806.82	5598.17	4511.47	5679.37	4758.92	4839.52	6879.65
ENSORLG00000000242	NA	serine protease 27-like [Source:NCBI gene;Acc:101156657]	407.744	0.181169	0.137541	1.3172	0.187772	0.575407	347.78	387.021	411.487	441.644	310.593	394.261	447.237	411.257	436.575	314.627	362.264	628.179
ENSORLG00000000244	atp13a2	ATPase cation transporting 13A2 [Source:NCBI gene;Acc:101155028]	1039.34	-0.0175225	0.0555017	-0.315712	0.752221	0.929067	1035.18	1036.71	971.19	994.384	1120.37	1119.29	1026.57	1052.72	1038.29	1100.28	1064.72	912.357
ENSORLG00000000247	NA	NA	618.572	0.0781843	0.0911854	0.857422	0.391212	0.761866	543.145	697.934	609.053	588.889	557.612	615.957	720.461	709.052	660.779	625.299	486.513	608.168
ENSORLG00000000248	bysl	bystin like [Source:NCBI gene;Acc:101167780]	3482.3	0.0095919	0.0371718	0.258042	0.796374	0.940677	3234.49	3436.85	3615.92	3550.29	3309.83	3678.06	3503.73	3463.48	3569.87	3419.48	3409.33	3596.21
ENSORLG00000000249	gpia	glucose-6-phosphate isomerase [Source:NCBI gene;Acc:101173933]	2472.54	-0.153819	0.0944696	-1.62824	0.103475	0.447494	3228.3	2732.7	2255.78	2366.33	2554.74	2485.76	2066.84	2794.26	2162.27	2404.2	2631.38	1987.9
ENSORLG00000000251	zar1	zygote arrest 1 [Source:NCBI gene;Acc:101175633]	258.478	-0.395001	0.271326	-1.45582	0.145444	0.517009	507.699	350.907	191.477	193.792	330.835	186.735	206.289	246.753	217.883	274.953	237.403	157.005
ENSORLG00000000252	NA	NA	369.245	-0.188813	0.132373	-1.42638	0.15376	0.530829	423.087	400.782	426.889	423.751	392.12	293.433	393.459	266.49	351.174	312.049	280.089	467.615
ENSORLG00000000253	NA	NA	469.301	0.19316	0.142115	1.35918	0.174089	0.555788	322.896	368.081	595.847	435.407	423.849	482.347	630.906	553.58	466.083	481.586	358.522	512.506
ENSORLG00000000256	NA	tryptase [Source:NCBI gene;Acc:101156896]	59.2322	0.53896	0.24798	2.1734	0.0297504	0.245251	46.0534	27.5691	46.318	55.7977	46.2835	68.3192	55.7907	62.8278	97.5661	46.3516	53.0474	104.862
ENSORLG00000000258	med20	mediator complex subunit 20 [Source:NCBI gene;Acc:101168032]	661.031	-0.0248596	0.0559109	-0.444629	0.656588	0.895783	683.014	652.687	672.002	622.116	724.28	647.002	616.421	655.51	717.581	664.112	654.686	622.957
ENSORLG00000000259	CTBP1	C-terminal binding protein 1 [Source:NCBI gene;Acc:101164069]	2052.39	-0.0113178	0.0340151	-0.332728	0.73934	0.924355	2181.22	2013.04	2034.87	2047.68	2109.69	1974.56	2040.37	2039.23	2062.02	2075.44	2075.32	1975.22
ENSORLG00000000260	slain2	SLAIN motif family member 2 [Source:NCBI gene;Acc:101160227]	664.389	-0.0898277	0.0528323	-1.70024	0.0890851	0.420552	617.414	697.443	686.048	716.559	718.323	676.959	666.764	656.647	633.028	616.578	623.146	663.761
ENSORLG00000000262	NA	NA	178.252	0.0169804	0.104877	0.161909	0.871378	0.963695	182.249	166.008	203.916	153.176	186.013	172.993	217.713	177.848	175.078	162.044	165.04	176.942
ENSORLG00000001451	NA	creatine kinase U-type, mitochondrial [Source:NCBI gene;Acc:101164721]	68.6834	-1.62406	0.345726	-4.69753	2.63322e-06	0.000418712	203.177	120.858	65.0723	76.3842	128.089	28.4058	28.1827	53.076	25.8152	32.6733	36.1098	26.3579
ENSORLG00000000265	si:dkey-174n20.1	retinol dehydrogenase 14 [Source:NCBI gene;Acc:101157946]	354.51	-0.107629	0.072889	-1.47662	0.139778	0.507676	338.066	392.558	356.986	375.22	394.322	348.951	313.459	351.723	381.516	324.082	322.5	354.744
ENSORLG00000000268	JMJD8	jumonji domain containing 8 [Source:NCBI gene;Acc:101170679]	768.678	-0.0349383	0.094183	-0.370962	0.710666	0.914066	722.487	667.894	768.58	862.233	870.506	776.535	653.244	739.089	726.314	907.859	878.311	651.083
ENSORLG00000000269	usp49	ubiquitin specific peptidase 49 [Source:NCBI gene;Acc:101165971]	3476.23	0.00644016	0.0366088	0.175918	0.860358	0.960833	3546.86	3721.12	3360.51	3564.88	3307.36	3304.29	3434.1	3585.29	3468.38	3576.74	3452.92	3392.31
ENSORLG00000000271	NA	gamma-crystallin M2-like [Source:NCBI gene;Acc:101167703]	58.0843	-0.391629	0.231546	-1.69137	0.0907666	0.424208	47.7217	70.5322	46.0414	71.7271	53.8957	106.243	42.2077	41.5763	70.1155	52.7015	35.8247	58.4252
ENSORLG00000000274	otud3	OTU deubiquitinase 3 [Source:NCBI gene;Acc:101170512]	423.628	0.0642269	0.0696761	0.921792	0.356637	0.737042	359.694	426.018	413.552	400.342	428.136	459.683	439.385	436.87	431.062	458.109	444.502	386.185
ENSORLG00000000279	DDX39A	DExD-box helicase 39A [Source:NCBI gene;Acc:101163463]	13156.5	-0.00790083	0.0356564	-0.221582	0.824639	0.951239	12521.6	13187.2	12819.3	13087.8	13505.9	14041.9	13323.7	13578.6	13541.1	13233.8	12299	12738.4
ENSORLG00000000280	march5l	E3 ubiquitin-protein ligase MARCH5 [Source:NCBI gene;Acc:101160425]	244.17	0.0403597	0.100088	0.40324	0.686772	0.906871	236.78	246.591	244.904	264.741	234.978	215.707	226.596	220.382	211.208	293.143	245.502	289.511
ENSORLG00000000281	kmt2ba	histone-lysine N-methyltransferase 2B [Source:NCBI gene;Acc:101157226]	6330.62	0.0153007	0.0334953	0.456801	0.647814	0.892172	6078.2	6354.14	6478.35	6344.18	6159.76	6364.74	6258.34	6259.2	6346.48	6706.93	6644.09	5973
ENSORLG00000000283	ano1	anoctamin 1 [Source:NCBI gene;Acc:101174572]	95.8747	-0.262159	0.15116	-1.73431	0.0828628	0.404263	100.429	124.19	105.203	101.536	94.8084	100.224	75.3584	70.1251	66.1169	99.3553	101.297	111.853
ENSORLG00000007144	cntln	centlein [Source:NCBI gene;Acc:101171889]	229.291	-1.5943	0.417601	-3.81776	0.000134669	0.00783661	426.019	722.496	192.152	185.025	434.46	106.59	84.1365	113.414	148.806	126.056	92.3196	120.02
ENSORLG00000000286	NA	zinc finger protein 43 [Source:NCBI gene;Acc:101157464]	595.123	0.0741881	0.0539267	1.37572	0.168908	0.549942	579.562	570.229	614.474	550.194	548.51	614.496	574.171	630.5	613.402	633.644	616.683	595.609
ENSORLG00000000287	bcas2	BCAS2 pre-mRNA processing factor [Source:NCBI gene;Acc:101170757]	3364.36	-0.0463534	0.0494456	-0.937463	0.34852	0.729976	3462.62	3010.58	3525	3442.39	3599.71	3472.96	3406.2	3574.93	3169.63	3228.29	3390.19	3089.77
ENSORLG00000000288	NA	sushi domain-containing protein 2 [Source:NCBI gene;Acc:101170683]	214.465	0.262203	0.121713	2.15428	0.0312182	0.251281	166.276	198.608	209.884	214.658	181.407	198.184	185.405	189.632	217.12	258.032	278.456	275.916
ENSORLG00000000292	SRSF3	serine/arginine-rich splicing factor 3 [Source:NCBI gene;Acc:101168533]	27561	0.0199083	0.0461726	0.431171	0.666344	0.899849	26078.2	28872.5	26108.2	26875.2	27276.3	29016	26862.9	29881.8	27344.8	29193.2	28238.9	24984.4
ENSORLG00000000294	kctd9b	BTB/POZ domain-containing protein KCTD9 [Source:NCBI gene;Acc:101154882]	647.486	-0.0247824	0.0838631	-0.295511	0.767604	0.933704	609.031	544.025	645.243	666.844	717.498	739.008	751.821	590.557	609.537	667.421	650.458	578.394
ENSORLG00000000297	ndufv1	NADH:ubiquinone oxidoreductase core subunit V1 [Source:NCBI gene;Acc:101175005]	5721.16	0.00298672	0.050554	0.0590799	0.952888	0.984701	5384.46	5948.03	5460.56	5356.23	5604.24	6542.45	5517.16	5862.41	5854.34	5860.98	5369.47	5893.53
ENSORLG00000000299	kremen1	kringle containing transmembrane protein 1 [Source:NCBI gene;Acc:101170931]	75.3005	0.120418	0.167174	0.720312	0.471333	0.809126	62.6322	65.5633	55.9209	91.5707	71.2698	86.2636	73.5028	63.4243	79.7534	83.5447	103.277	66.8831
ENSORLG00000000301	ecm1a	extracellular matrix protein 1a [Source:ZFIN;Acc:ZDB-GENE-121204-1]	88.726	-0.22501	0.192476	-1.16903	0.242391	0.638792	97.4141	88.0347	107.951	88.2833	126.133	66.5095	99.2436	73.9342	66.2909	117.192	77.9783	55.7476
ENSORLG00000000302	fgf3	fibroblast growth factor 3 [Source:NCBI gene;Acc:101174814]	745.475	0.0871932	0.0542589	1.60698	0.108058	0.457009	699.591	711.124	706.863	705.621	787.623	730.958	792.07	811.107	763.671	806.988	733.522	696.557
ENSORLG00000000305	fgfrl1a	fibroblast growth factor receptor-like 1 [Source:NCBI gene;Acc:101165069]	617.435	0.0258672	0.0628446	0.411607	0.680628	0.904968	576.891	553.816	629.699	655.479	625.556	631.263	628.222	676.215	616.702	628.065	638.864	548.453
ENSORLG00000000310	pigq	phosphatidylinositol glycan anchor biosynthesis class Q [Source:NCBI gene;Acc:101171413]	1549.24	0.0161557	0.0538186	0.300187	0.764034	0.932903	1435.25	1400.25	1641.93	1587.34	1444.16	1735.67	1540.69	1558.57	1555.64	1565.8	1610.05	1515.49
ENSORLG00000028747	nmbb	neuromedin B [Source:NCBI gene;Acc:101165716]	260.535	-1.31843	0.167724	-7.86072	3.81917e-15	1.90402e-11	401.914	467.908	285.115	309.498	362.574	406.165	171.796	130.843	142.114	165.762	83.3947	199.343
ENSORLG00000000314	NA	histone H3.3 [Source:NCBI gene;Acc:101160039]	14614.7	0.00254584	0.0305881	0.0832296	0.933669	0.980621	14245.3	14441.6	14189.1	14376.3	14695.3	15669.9	14331.7	14647.2	14711.7	15305.9	14448	14314.4
ENSORLG00000000316	eef2kmt	eukaryotic elongation factor 2 lysine methyltransferase [Source:NCBI gene;Acc:101171667]	449.171	0.0549009	0.0705494	0.778192	0.436456	0.786887	435.571	458.131	421.66	453.206	457.866	417.58	407.541	479.789	436.314	507.651	418.756	495.992
ENSORLG00000000317	ccnd1	cyclin D1 [Source:NCBI gene;Acc:101169672]	5690.95	0.111699	0.0433904	2.57429	0.0100446	0.139452	5435.01	5267.49	5366.28	5391.98	5485.08	5882.91	6142.53	6067.48	5614.96	6193.49	6099.01	5345.11
ENSORLG00000000318	anapc4	anaphase promoting complex subunit 4 [Source:NCBI gene;Acc:101154933]	1725.2	0.0783609	0.040882	1.91676	0.0552689	0.336061	1645.82	1616.93	1569.34	1732.89	1688.08	1820.85	1697.55	1808.11	1790.9	1778.98	1789.98	1763.02
ENSORLG00000000320	psmd4a	26S proteasome non-ATPase regulatory subunit 4 [Source:NCBI gene;Acc:101157953]	6880.87	-0.00369088	0.0463393	-0.079649	0.936516	0.980768	6746.59	7010.96	6836.41	6632.37	6624.67	7491.54	7449.8	6957.38	6618.87	7291.12	6515.92	6394.85
ENSORLG00000000321	NA	fibroblast growth factor receptor 1-A [Source:NCBI gene;Acc:101155126]	56.5448	-0.0209797	0.189457	-0.110736	0.911826	0.97526	62.7436	48.8102	50.0867	72.6645	55.1063	51.4396	45.6492	61.5953	48.9258	52.8097	83.2018	45.5044
ENSORLG00000000322	NA	ras and Rab interactor 2 [Source:NCBI gene;Acc:101174854]	437.419	-0.0426522	0.0705253	-0.604779	0.545326	0.845125	479.6	451.992	434.536	464.508	408.759	421.853	432.635	390.798	461.536	470.577	446.085	386.156
ENSORLG00000000323	hsd11b2	corticosteroid 11-beta-dehydrogenase isozyme 2 [Source:NCBI gene;Acc:100125474]	1226.39	-0.0644161	0.0778646	-0.827284	0.408076	0.769922	1365.53	1213.25	1203.36	1268.94	1221.88	1250.78	1280.85	978.766	1264.62	1186.04	1061.55	1421.1
ENSORLG00000000325	trim33	tripartite motif containing 33 [Source:NCBI gene;Acc:101155512]	5313.73	-0.0368613	0.0328311	-1.12275	0.261542	0.655894	5566.65	5425.44	5412.42	5383.19	5474.78	5021.96	5205.5	5338.23	5010.68	5342.91	5462.22	5120.82
ENSORLG00000000326	NA	zinc finger protein ZIC 4 [Source:NCBI gene;Acc:105355711]	508.079	-0.0111135	0.0597864	-0.185887	0.852533	0.958819	528.538	510.268	512.493	532.432	477.641	496.606	506.038	450.061	520.081	529.75	539.32	493.72
ENSORLG00000000329	zdhhc1	zinc finger DHHC-type containing 1 [Source:NCBI gene;Acc:101175059]	197.43	0.145419	0.128273	1.13367	0.256933	0.650662	162.901	207.682	176.364	197.105	210.42	169.51	188.043	214.534	198.607	199.981	284.328	159.691
ENSORLG00000000330	malt1	mucosa-associated lymphoid tissue lymphoma translocation protein 1-like [Source:NCBI gene;Acc:101171170]	536.83	-0.0135226	0.0532975	-0.253719	0.799713	0.941547	530.277	519.286	580.578	508.321	547.981	549.625	523.451	542.493	527.347	531.06	538.984	542.555
ENSORLG00000000332	alg1	ALG1 chitobiosyldiphosphodolichol beta-mannosyltransferase [Source:NCBI gene;Acc:101157620]	796.738	0.065502	0.0611567	1.07105	0.284147	0.676168	789.082	787.015	700.301	857.139	821.029	717.559	823.026	881.287	798.088	826.62	821.799	737.91
ENSORLG00000000335	slit3	slit homolog 3 protein [Source:NCBI gene;Acc:101170687]	556.983	-0.0682648	0.064179	-1.06366	0.287482	0.678717	631.387	549.385	565.677	605.728	526.549	539.302	536.439	508.583	514.004	535.209	580.596	590.935
ENSORLG00000000336	NA	latent-transforming growth factor beta-binding protein 1 [Source:NCBI gene;Acc:101168560]	67.1189	0.325763	0.231485	1.40727	0.159346	0.537368	56.6674	27.4065	58.8476	73.7001	62.547	78.9347	60.6805	104.104	50.9083	88.1023	74.8158	68.7118
ENSORLG00000000337	kptn	kaptin, actin binding protein [Source:NCBI gene;Acc:101165087]	704.548	0.0496397	0.0586464	0.846423	0.397317	0.763401	770.914	693.088	688.72	705.091	662.361	630.073	682.567	692.555	679.669	759.49	767.529	722.521
ENSORLG00000024963	emp3b	epithelial membrane protein 3 [Source:NCBI gene;Acc:101169697]	37.9941	-1.23742	0.257941	-4.79729	1.60824e-06	0.000271515	50.0825	47.8754	49.8937	45.9015	43.0139	83.303	14.8792	26.6659	29.6745	16.395	15.1627	33.0823
ENSORLG00000000339	aqp10b	aquaporin-10 [Source:NCBI gene;Acc:101158209]	104.058	0.0457114	0.125408	0.364503	0.715482	0.915795	91.465	104.033	86.8058	106.521	107.746	119.865	115.294	113.663	92.9483	119.042	91.7964	99.5119
ENSORLG00000000341	slc66a1	solute carrier family 66 member 1 [Source:NCBI gene;Acc:101171001]	567.93	0.0446558	0.0767294	0.581991	0.560573	0.85279	573.601	504.991	601.442	587.764	606.653	479.438	562.014	521.173	615.053	529.189	587.013	646.823
ENSORLG00000000342	flr	tetratricopeptide repeat protein 30A [Source:NCBI gene;Acc:101171914]	1222	0.0089684	0.0432045	0.20758	0.835557	0.954352	1260.47	1266.92	1145.92	1222	1194.02	1218.69	1233.45	1280.88	1225.73	1234.3	1249.15	1132.42
ENSORLG00000000343	secisbp2	SECIS binding protein 2 [Source:NCBI gene;Acc:101171671]	2452.44	0.0724353	0.0453486	1.5973	0.110199	0.460847	2288.19	2576.75	2336.02	2240.09	2522.4	2384.28	2541.07	2696.27	2556.46	2505.22	2405.18	2377.3
ENSORLG00000000345	palld	palladin, cytoskeletal associated protein [Source:NCBI gene;Acc:101160472]	857.468	-0.0928407	0.0577266	-1.60828	0.107773	0.456835	899.583	869.149	786.763	901.696	909.173	944.092	780.859	779.765	848.246	833.854	923.062	813.373
ENSORLG00000000346	NA	flavin reductase (NADPH) [Source:NCBI gene;Acc:101158701]	648.086	-0.0641378	0.0836787	-0.766477	0.443393	0.792112	722.471	744.446	635.217	692.513	658.418	519.776	677.828	599.974	547.803	650.691	676.55	651.346
ENSORLG00000000350	nova1	RNA-binding protein Nova-1 [Source:NCBI gene;Acc:101165333]	62.0455	0.459459	0.205867	2.23182	0.0256268	0.227995	56.6398	38.1805	47.0725	34.7428	53.7868	83.9563	65.4565	61.4973	80.651	74.4958	89.5366	58.5298
ENSORLG00000000351	mcoln1a	mucolipin-1 [Source:NCBI gene;Acc:101164208]	1958.07	-0.0227245	0.0631948	-0.359594	0.719151	0.917815	1980.29	1990.35	1999	1956.32	1906.24	2010.8	2176.69	1815.62	2194.14	1774.64	1691.99	2000.78
ENSORLG00000000353	NA	serine/threonine-protein phosphatase with EF-hands 2-like [Source:NCBI gene;Acc:101171918]	141.048	-0.0944299	0.148753	-0.63481	0.525552	0.833997	155.532	158.711	176.123	137.844	143.69	100.149	109.063	118.825	116.789	167.948	162.068	145.839
ENSORLG00000000355	AHCYL1	S-adenosylhomocysteine hydrolase-like protein 1 [Source:NCBI gene;Acc:101168941]	279.973	0.064374	0.0881868	0.729973	0.465407	0.805829	238.24	302.006	298.948	264.778	242.459	294.576	265.483	275.419	300.094	266.778	284.581	326.31
ENSORLG00000000356	lamb1a	laminin subunit beta 1 [Source:NCBI gene;Acc:101167953]	13242.1	-0.0247373	0.0727927	-0.339832	0.733983	0.922453	14475.9	15793.3	12606.8	13404.5	12946.7	10903.1	12366.3	12695.1	12946.7	13920.7	12418.5	14427.5
ENSORLG00000000358	brpf3b	bromodomain and PHD finger-containing protein 3 [Source:NCBI gene;Acc:101156010]	828.182	-0.0583509	0.0455873	-1.27998	0.200551	0.58916	824.739	818.66	817.561	881.791	837.525	891.024	819.907	783.246	833.92	806.115	839.562	784.131
ENSORLG00000000359	cbr4	carbonyl reductase 4 [Source:NCBI gene;Acc:101155177]	257.42	0.147227	0.0759811	1.93768	0.0526626	0.328879	254.162	259.859	227.756	251.301	233.363	238.203	273.011	264.869	302.509	260.56	261.532	261.914
ENSORLG00000000361	pcca	propionyl-CoA carboxylase subunit alpha [Source:NCBI gene;Acc:101175100]	3141.72	0.0282188	0.0348417	0.809913	0.41799	0.776844	3108.46	3082.94	3104.81	3110.94	3178.12	3077.94	3071.88	3326.67	3239.57	3066.37	3337.18	2995.8
ENSORLG00000000368	triap1	TP53 regulated inhibitor of apoptosis 1 [Source:NCBI gene;Acc:101164329]	218.995	-0.00966434	0.113395	-0.0852275	0.932081	0.980552	215.17	214.432	220.92	209.516	279.038	180.158	226.027	171.546	209.117	257.515	226.541	217.964
ENSORLG00000000369	capns1a	calpain small subunit 1 [Source:NCBI gene;Acc:101165748]	5207.67	0.0901603	0.0508087	1.77451	0.0759796	0.388274	4769.11	4668.68	5065.49	5262.95	5075.5	5429.34	5124.28	5101.19	5015.19	5514.73	5970.76	5494.87
ENSORLG00000000372	zenzai	zenzai protein [Source:NCBI gene;Acc:100301630]	11791.4	0.0715885	0.0723976	0.988824	0.322749	0.708775	10747.4	10776.2	10854.3	11594.4	12121.1	12903.7	12685.8	10987.7	10784.7	14391.4	12755.6	10894.5
ENSORLG00000000375	cetp	cholesteryl ester transfer protein [Source:NCBI gene;Acc:101168204]	1339.19	-0.208754	0.118839	-1.75662	0.0789834	0.395351	1662	1607.74	1508.91	1559.21	1327.2	948.239	1234.9	1150.8	1274.62	1068.63	1143.54	1584.5
ENSORLG00000000378	dlb	delta-like protein B [Source:NCBI gene;Acc:101165992]	1298.38	0.0579475	0.0686998	0.843487	0.398956	0.763465	1182.82	1401.96	1110.32	1283.84	1344.14	1311.49	1275.31	1382.84	1291.71	1417.6	1438.44	1140.12
ENSORLG00000000379	sh3rf1	SH3 domain containing ring finger 1 [Source:NCBI gene;Acc:101155413]	1907.64	0.0784967	0.0467411	1.6794	0.093075	0.428986	1934.61	1878.4	1798.9	1966.66	1640.71	1911.16	1918.54	1903.56	2072.59	1911.16	2018.31	1937.11
ENSORLG00000000384	NA	cyclin-G2 [Source:NCBI gene;Acc:101159996]	1608.46	-0.0215369	0.0362147	-0.594701	0.552043	0.849253	1723.98	1653.7	1591.47	1593.09	1551.07	1606.24	1625.86	1565.96	1588.89	1613.06	1623.2	1564.97
ENSORLG00000000385	pkn1a	protein kinase N1 [Source:NCBI gene;Acc:101164700]	4227.59	-0.0123873	0.0377954	-0.327745	0.743105	0.926107	4168.86	4383.47	4274.53	4109.27	4039.52	4499.04	4322.71	4184.19	3951.01	4347.32	4374.73	4076.43
ENSORLG00000000386	wdr45	WD repeat domain 45 [Source:NCBI gene;Acc:101160923]	797.468	-0.0353547	0.0657076	-0.538061	0.590535	0.866808	796.475	672.962	848.104	815.347	877.097	836.974	830.773	758.888	717.724	831.76	797.669	785.844
ENSORLG00000000388	herpud1	homocysteine-responsive endoplasmic reticulum-resident ubiquitin-like domain member 1 protein [Source:NCBI gene;Acc:101174180]	530.122	0.119266	0.0892106	1.3369	0.181254	0.565746	491.755	544.924	489.329	530.951	520.196	470.328	427.075	493.35	591.687	594.516	576.831	630.516
ENSORLG00000000393	mapk13	mitogen-activated protein kinase 13 [Source:ZFIN;Acc:ZDB-GENE-041111-17]	251.111	-0.286894	0.135849	-2.11186	0.0346981	0.266272	390.217	302.841	244.949	219.24	275.609	221.906	226.119	272.046	210.888	205.427	237.851	206.233
ENSORLG00000000394	supt5h	SPT5 homolog, DSIF elongation factor subunit [Source:NCBI gene;Acc:101170287]	8106.92	0.0332804	0.0316772	1.05061	0.293438	0.683061	7884.55	7854.06	7914.21	7857.27	7913.53	8662.52	8037.33	8155.09	8034	8493.69	8058.33	8418.41
ENSORLG00000000395	ppp1r14aa	protein phosphatase 1 regulatory subunit 14A [Source:NCBI gene;Acc:101154969]	884.71	-0.212545	0.0886314	-2.39807	0.0164815	0.180452	1159.08	987.585	847.628	990.905	984.847	726.185	809.034	784.539	806.312	819.081	902.279	799.039
ENSORLG00000000397	strip1	striatin interacting protein 1 [Source:NCBI gene;Acc:101169192]	3440.16	-0.00609624	0.0355483	-0.171492	0.863837	0.961954	3474.78	3530.36	3503.56	3549.35	3490.85	3129.37	3348.31	3513.07	3365.39	3382.33	3477.38	3517.19
ENSORLG00000000400	bcl7a	BAF chromatin remodeling complex subunit BCL7A [Source:NCBI gene;Acc:101156341]	3389.12	0.0651631	0.042352	1.53861	0.1239	0.485404	3154.62	3373.34	3522.86	3278.38	3229.65	3317.85	3596.18	3559.12	3474.46	3468.1	3106.41	3588.52
ENSORLG00000000402	piezo1	piezo type mechanosensitive ion channel component 1 [Source:NCBI gene;Acc:101175341]	91.9601	-0.0631489	0.161943	-0.389946	0.696577	0.909965	88.9505	65.8416	105.59	135.798	83.5963	84.6411	94.2247	94.6836	77.1054	86.1478	92.3031	94.639
ENSORLG00000000408	map2k7	mitogen-activated protein kinase kinase 7 [Source:NCBI gene;Acc:101164950]	1543.18	-0.0578185	0.0350474	-1.64973	0.0989989	0.438061	1556.23	1527.23	1562.67	1589.81	1640.61	1569.94	1497.61	1524.74	1473.28	1551.39	1556.86	1467.77
ENSORLG00000000411	cdt1	chromatin licensing and DNA replication factor 1 [Source:NCBI gene;Acc:101175588]	1488.93	0.00235288	0.0433687	0.0542529	0.956734	0.985835	1481.35	1554.34	1444.8	1395.57	1471.5	1581	1490.48	1517	1429.05	1594.04	1454.33	1453.69
ENSORLG00000000415	dlc	delta-like protein C [Source:NCBI gene;Acc:101170775]	499.558	0.0255898	0.0890218	0.287456	0.773763	0.935633	495.746	597.133	443.368	460.059	444.81	529.844	515.801	478.857	544.879	577.337	446.244	460.615
ENSORLG00000000417	NA	ras-related protein Rab-27B [Source:NCBI gene;Acc:101172416]	123.04	-0.123917	0.119547	-1.03656	0.299943	0.688052	129.148	141.934	127.523	96.863	125.09	149.424	108.582	132.47	122.833	120.798	115.87	105.942
ENSORLG00000000418	ubap2l	ubiquitin associated protein 2 like [Source:NCBI gene;Acc:101158457]	12643.8	-0.0102871	0.0299303	-0.343702	0.73107	0.921208	12350.9	12399.3	13244	13035.2	12629.7	12471.7	12753.2	11956.2	12386.5	12635.7	13154.4	12708.8
ENSORLG00000000419	NA	uncharacterized LOC100049343 [Source:NCBI gene;Acc:100049343]	346.13	0.169767	0.097042	1.74942	0.0802192	0.399149	339.503	258.453	321.068	298.354	372.001	368.366	371.388	334.067	392.125	356.867	322.211	419.156
ENSORLG00000000420	NA	NA	234.055	-0.312032	0.153442	-2.03356	0.0419961	0.296794	267.204	365.148	221.358	203.649	224.796	273.564	239.164	232.139	262.152	180.817	160.217	178.453
ENSORLG00000000423	eif2b1	eukaryotic translation initiation factor 2B subunit alpha [Source:NCBI gene;Acc:101161422]	1223.98	-0.0615712	0.0455978	-1.35031	0.176916	0.560987	1272.77	1302.94	1197.96	1251.48	1179.86	1295.93	1201.13	1291.6	1156.55	1236.05	1131.76	1169.72
ENSORLG00000000427	timm50	translocase of inner mitochondrial membrane 50 [Source:NCBI gene;Acc:101171018]	2014.21	0.0380845	0.0539857	0.705455	0.480527	0.812931	1882.83	1946.41	1830.01	1950.81	2103.36	2219.43	2210.81	2037.15	1984.2	2128.93	1973.24	1903.31
ENSORLG00000000433	NA	NA	570.328	0.0219775	0.0780354	0.281635	0.778223	0.936666	563.914	619.577	574.499	624.105	544.235	467.3	560.691	603.321	599.401	529.837	515.371	641.683
ENSORLG00000000434	SETD4	SET domain containing 4 [Source:HGNC Symbol;Acc:HGNC:1258]	53.9677	-0.188942	0.206716	-0.914016	0.360709	0.738492	64.5892	59.7496	41.1654	62.1899	68.8798	48.2094	50.2042	55.7596	38.3977	56.3272	70.5686	31.5721
ENSORLG00000000439	NA	NA	51.7565	0.213726	0.215919	0.989844	0.32225	0.708712	40.6214	47.9859	64.7558	55.9593	21.3469	55.9888	55.7473	48.2098	63.8532	46.3017	67.3674	52.9403
ENSORLG00000000442	C1orf43	chromosome 11 C1orf43 homolog [Source:NCBI gene;Acc:101175489]	406.877	-0.0356707	0.0867551	-0.411165	0.680952	0.904968	417.557	433.474	420.867	437.683	452.53	308.061	391.644	414.795	439.094	420.535	372.001	374.286
ENSORLG00000000444	NA	tuftelin [Source:NCBI gene;Acc:101158707]	267.051	0.00792002	0.0988784	0.0800985	0.936159	0.980768	297.228	298.71	269.403	262.325	257.975	209.976	289.473	259.2	236.227	266.391	312.905	244.796
ENSORLG00000000447	clip3	CAP-Gly domain containing linker protein 3 [Source:NCBI gene;Acc:101171507]	169.662	-0.0212445	0.362238	-0.058648	0.953232	0.984701	95.538	55.3357	267.431	242.058	131.929	233.379	174.8	123.745	137.296	151.108	207.22	216.102
ENSORLG00000000451	usp46	ubiquitin specific peptidase 46 [Source:NCBI gene;Acc:101155670]	703.166	0.151322	0.0547858	2.76207	0.00574361	0.102731	685.605	622.696	608.861	699.979	705.607	677.73	747.301	772.075	760.865	695.665	752.415	709.197
ENSORLG00000000452	cbr1	carbonyl reductase 1 [Source:NCBI gene;Acc:100125494]	5302.28	0.03169	0.0327881	0.966509	0.333789	0.718787	5371.79	4989.72	4963.89	5379.79	5541.05	5222.27	5281.99	5433.06	5319.36	5421.56	5454.91	5248
ENSORLG00000000453	ampd2a	AMP deaminase 2 [Source:NCBI gene;Acc:101167198]	1831.14	-0.117678	0.0719797	-1.63488	0.102074	0.44498	1941.43	1924.62	1947.89	2088.08	1941.05	1589.31	1611.11	1604.19	1997.25	1720.92	1657.74	1950.06
ENSORLG00000000455	cgnb	cingulin [Source:NCBI gene;Acc:101158954]	1154.63	-0.0868491	0.0676516	-1.28377	0.199222	0.587339	1148.15	1354.63	1308.83	1148.23	1093.78	1080	1149.3	1108.64	1032.02	1107.8	1065.76	1258.37
ENSORLG00000000457	mxtx1	homeobox protein Mix.2-like [Source:NCBI gene;Acc:101155136]	1232.03	-0.104168	0.108143	-0.96325	0.335422	0.71988	1576.51	1197.54	1267.32	1325.65	1385.33	905.773	1199.61	1086.76	1254.22	1098.16	1047.26	1440.22
ENSORLG00000030634	s100z	S100 calcium binding protein Z [Source:NCBI gene;Acc:101174606]	248.308	-1.2264	0.264585	-4.6352	3.56589e-06	0.000535863	319.674	265.854	354.914	370.789	456.595	320.722	225.547	100.248	78.5246	218.984	124.396	143.447
ENSORLG00000000461	dldh	dihydrolipoamide dehydrogenase [Source:NCBI gene;Acc:101168947]	6491.79	-0.0451062	0.0396372	-1.13798	0.255131	0.649303	6682.83	6718.81	6048.35	6330.34	6848.51	6936.07	6258.66	6537.06	6651.15	6520.59	6021.16	6348
ENSORLG00000026958	NA	voltage-gated potassium channel subunit beta-2-like [Source:NCBI gene;Acc:101170973]	232.588	-1.22587	0.357744	-3.42668	0.000611014	0.0230818	320.523	274.872	333.216	391.891	312.515	323.22	157.062	152.523	180.166	162.908	159.315	22.8489
ENSORLG00000000469	zgc:162698	transmembrane protein 87A [Source:NCBI gene;Acc:101165082]	2641.19	0.0221031	0.0457119	0.483532	0.628718	0.883049	2808.13	2692.66	2644.13	2673.92	2547.94	2354.67	2752.12	2526.68	2723.28	2534.87	2639.72	2796.15
ENSORLG00000000470	ptpn11a	protein tyrosine phosphatase non-receptor type 11 [Source:NCBI gene;Acc:101156835]	5032.03	0.0357794	0.0404972	0.883502	0.376965	0.751772	4717.75	5101.53	4978.62	4892.25	4715.69	5412.73	5052.57	5272.96	5081.6	5242.23	5166.01	4750.47
ENSORLG00000000474	slc8a2a	sodium/calcium exchanger 2 [Source:NCBI gene;Acc:101155708]	333.401	0.0581216	0.111253	0.52243	0.601371	0.871899	377.659	348.712	300.783	346.533	314.802	269.796	301.347	286.937	336.022	320.496	352.655	445.067
ENSORLG00000000475	scfd2	sec1 family domain containing 2 [Source:NCBI gene;Acc:101156154]	738.343	0.00920212	0.0759015	0.121238	0.903503	0.972866	755.118	680.401	777.417	685.342	719.164	797.727	745.606	749.32	722.996	721.701	884.795	620.526
ENSORLG00000000476	gpc2	glypican 2 [Source:NCBI gene;Acc:101173153]	259.792	-0.0455859	0.0860719	-0.529626	0.596371	0.869441	252.645	257.994	250.378	261.836	270.678	292.079	271.021	238.457	229.332	300.625	258.767	233.689
ENSORLG00000000477	pbxip1a	pre-B-cell leukemia transcription factor-interacting protein 1 [Source:NCBI gene;Acc:101160176]	4348.38	-0.0710496	0.0819505	-0.866983	0.385951	0.757881	4525.44	4521.13	4821.81	4692.27	4360.2	3810.23	4202.59	3619.06	4177.38	4010.78	4016.18	5423.45
ENSORLG00000000479	NA	NA	17674.1	-0.0319405	0.0766948	-0.416463	0.677072	0.904454	19878.6	20012.7	17598.8	18288.4	17107.1	14328.6	16400.4	16499.2	17442.7	16379.2	17505.3	20647.7
ENSORLG00000000486	hnrnpl	heterogeneous nuclear ribonucleoprotein L [Source:NCBI gene;Acc:101166731]	2293.05	0.0575566	0.0505866	1.13778	0.255211	0.649303	2094.35	1999.35	2334.01	2341.24	2307.39	2412.51	2491.74	2353.27	2312.86	2320.47	2348.73	2200.68
ENSORLG00000000489	pwwp2b	PWWP domain containing 2B [Source:NCBI gene;Acc:101155875]	2030.31	-0.0456204	0.0451324	-1.01081	0.312106	0.698364	2156.77	2009.09	2007.32	2139.11	2126.89	1934.21	2060.57	2059.32	1970.85	1980.45	2108.93	1810.27
ENSORLG00000028474	NA	NA	244.654	-1.22497	0.129869	-9.43232	4.01118e-21	5.48529e-17	365.02	330.381	396.626	352.677	355.796	255.431	155.947	149.858	158.115	107.218	123.71	185.072
ENSORLG00000000491	NA	cohesin subunit SA-3 [Source:NCBI gene;Acc:101173396]	62.8684	0.0114302	0.190578	0.0599765	0.952174	0.984648	40.2931	72.8415	69.3279	68.5882	54.5644	70.2949	72.7756	55.2365	65.1906	74.7656	69.9497	40.5929
ENSORLG00000028538	NA	NA	158.87	-1.22249	0.160316	-7.6255	2.43086e-14	8.31051e-11	235.719	248.664	212.939	204.58	225.336	206.968	81.7647	90.9408	84.9106	72.6607	83.3434	158.609
ENSORLG00000000493	pot1	protection of telomeres 1 [Source:NCBI gene;Acc:101169692]	1060.95	0.0144875	0.0637236	0.227349	0.820152	0.949298	1084.78	1073.52	1073.1	1105.24	1117.79	876.94	994.46	1110.95	1103.82	1163.64	1027.45	999.746
ENSORLG00000000494	dpm3	dolichyl-phosphate mannosyltransferase subunit 3, regulatory [Source:NCBI gene;Acc:101155283]	499.917	-0.11256	0.0682732	-1.64868	0.0992139	0.438227	518.23	488.674	508.954	568.51	568.263	465.341	497.864	526.579	477.578	475.255	430.975	472.775
ENSORLG00000000499	PITPNB	phosphatidylinositol transfer protein beta isoform [Source:NCBI gene;Acc:101162302]	1652.51	0.103589	0.0480858	2.15426	0.0312195	0.251281	1608.67	1707.94	1538.25	1532.01	1565.17	1608.77	1726.96	1753.17	1659.54	1821.78	1528.36	1779.47
ENSORLG00000000503	NA	peroxisomal acyl-coenzyme A oxidase 3 [Source:NCBI gene;Acc:101168603]	46.2774	-0.241857	0.210848	-1.14707	0.251353	0.646951	45.666	32.3372	68.6097	56.9192	37.5832	59.5119	33.4477	39.6782	41.1995	45.434	41.0457	53.8963
ENSORLG00000000507	SLC25A38	solute carrier family 25 member 38-B [Source:NCBI gene;Acc:101165446]	775.018	0.0206844	0.0521425	0.396689	0.691597	0.908629	791.551	782.881	790.289	737.292	761.239	755.56	850.375	818.817	750.74	769.367	715.655	776.448
ENSORLG00000000511	irf6	interferon regulatory factor 6 [Source:NCBI gene;Acc:101169685]	1177.48	-0.160878	0.0590497	-2.72445	0.00644082	0.109414	1333.1	1290.51	1203.3	1312.72	1274.2	1041.51	1098.81	1110.62	1131.84	1040.57	1110.7	1181.89
ENSORLG00000000514	NA	NA	737.098	-0.0185791	0.0785072	-0.236655	0.812925	0.94686	828.038	712.07	777.771	765.518	709.786	654.136	652.542	631.439	749.454	727.428	827.954	809.04
ENSORLG00000000520	trim46b	tripartite motif-containing protein 46 [Source:NCBI gene;Acc:101160671]	52.2199	-0.0582127	0.203237	-0.286428	0.774551	0.935667	55.7886	40.3158	70.8611	49.5928	58.9151	44.3725	57.861	42.7024	44.0886	74.5001	47.6197	40.0207
ENSORLG00000000521	ubn2a	ubinuclein-2-like [Source:NCBI gene;Acc:101167341]	479.113	0.00427697	0.0885441	0.0483033	0.961475	0.987042	517.503	493.5	520.515	494.575	403.8	437.772	456.056	455.446	510.836	414.871	465.357	579.125
ENSORLG00000000523	brap	BRCA1 associated protein [Source:NCBI gene;Acc:101157072]	726.819	0.00160193	0.0640293	0.0250187	0.98004	0.993433	730.914	754.358	701.45	711.119	792.537	666.447	696.308	767.372	758.071	629.491	791.546	722.209
ENSORLG00000000527	mcm7	minichromosome maintenance complex component 7 [Source:NCBI gene;Acc:101165815]	18982.1	0.0232518	0.0393323	0.591162	0.554412	0.849625	17480.7	17891.6	18874.9	19539.3	18783.3	20409.6	19054.4	19329.8	19053.7	19776.2	19486.7	18105.1
ENSORLG00000000528	zgc:101731	synaptosomal-associated protein 25 [Source:NCBI gene;Acc:101165744]	156.141	-0.0209863	0.113401	-0.185063	0.85318	0.959082	175.956	154.365	188.33	147.356	147.559	129.275	161.329	131.255	153.082	173.534	144.078	167.569
ENSORLG00000000529	agrn	agrin [Source:NCBI gene;Acc:101156494]	5350.23	-0.0244142	0.0378493	-0.645039	0.518902	0.83026	5680.86	5359.89	5252.88	5317.46	5358.93	5400.92	5307.96	5629.75	5147.73	5301.61	5556.95	4887.86
ENSORLG00000000530	WDR77	WD repeat domain 77 [Source:NCBI gene;Acc:101169929]	5340.5	0.0223601	0.0407942	0.548119	0.58361	0.864479	5021.31	4972.49	5359.56	5535.8	5387.56	5521.2	5482.85	5733.03	5239.3	5112.83	5549.16	5170.95
ENSORLG00000000531	s100a10b	protein S100-A10 [Source:NCBI gene;Acc:101155699]	985.165	-0.050243	0.109915	-0.457107	0.647594	0.892172	1183.69	1297.75	798.707	936.905	994.06	800.83	872.068	1082.87	882.16	956.996	979.162	1036.78
ENSORLG00000000532	tor4aa	torsin family 4 member A [Source:NCBI gene;Acc:101162538]	926.793	-0.155716	0.0600352	-2.59374	0.00949389	0.135716	1043.59	956.564	847.294	1065.93	1012.02	936.887	940.683	889.72	891.875	853.473	857.062	826.418
ENSORLG00000000539	zgc:113149	myb-related transcription factor, partner of profilin [Source:NCBI gene;Acc:101172259]	2120.03	0.0995107	0.0513107	1.93937	0.0524559	0.328879	1997.66	1874.75	2118.69	2106.73	2141.72	2044.18	2201.19	2350.39	1991.67	2342.86	2223.94	2046.61
ENSORLG00000000540	INPP5A	inositol polyphosphate-5-phosphatase A [Source:NCBI gene;Acc:101156112]	736.959	-0.0135135	0.0625965	-0.215882	0.82908	0.952265	811.986	812.393	730.933	758.693	677.346	647.284	746.303	703.31	725.404	782.036	726.786	721.035
ENSORLG00000000542	NA	elastin microfibril interfacer 1 [Source:NCBI gene;Acc:101155095]	170.329	-0.20301	0.122109	-1.66253	0.0964063	0.434098	207.54	190.648	166.019	185.2	221.088	122.561	154.365	146.734	157.712	168.043	170.11	153.927
ENSORLG00000000776	csrp3	cysteine and glycine rich protein 3 [Source:NCBI gene;Acc:101173372]	50.7579	-1.19885	0.273364	-4.38556	1.1569e-05	0.00134073	84.38	97.0342	47.9797	61.1276	62.6369	70.6821	15.9248	36.8451	18.2146	30.0235	29.468	54.7785
ENSORLG00000000548	zgc:56235	voltage-dependent anion-selective channel protein 2 [Source:NCBI gene;Acc:101162768]	1889.03	-0.0578319	0.0634544	-0.911393	0.362089	0.739591	1825.88	1865.38	1808.73	1900.25	1955.44	2208.09	1711.15	2004.76	1955.55	1981.98	1817	1634.2
ENSORLG00000000554	COPS6	COP9 signalosome subunit 6 [Source:NCBI gene;Acc:101166310]	2243.37	-0.0834253	0.0532494	-1.56669	0.117187	0.473463	2281.05	2163.16	2342.39	2283.63	2453.59	2327.3	2274.34	2352.24	2041.85	2135.4	2336.54	1928.98
ENSORLG00000000555	inpp5e	inositol polyphosphate-5-phosphatase E [Source:NCBI gene;Acc:101161245]	715.204	0.109558	0.0560247	1.95553	0.0505206	0.323592	651.461	653.823	692.424	682.465	708.47	741.584	732.2	805.941	694.669	735.354	786.261	697.796
ENSORLG00000000564	slc25a1b	tricarboxylate transport protein, mitochondrial [Source:NCBI gene;Acc:101157309]	558.104	0.0582946	0.0937724	0.621661	0.534165	0.839708	564.228	539.803	556.4	603.945	523.53	491.149	500.37	512.236	619.967	492.809	569.722	723.093
ENSORLG00000000565	rpl12	ribosomal protein L12 [Source:NCBI gene;Acc:101155584]	57295.3	0.0246846	0.050267	0.491071	0.623376	0.881559	58808	57561.4	53334.5	54580	60720	55829	58173.7	60793	56865.6	63519	56434.8	50924.4
ENSORLG00000000568	NA	sorting nexin-27 [Source:NCBI gene;Acc:101156506]	3505.01	0.0321852	0.0261844	1.22917	0.219006	0.609838	3477.09	3378.61	3481.64	3436.58	3551.75	3470.71	3497.14	3550.74	3610.71	3435.62	3584.16	3585.41
ENSORLG00000000569	NA	KIT proto-oncogene, receptor tyrosine kinase [Source:NCBI gene;Acc:101161964]	268.427	-0.0376732	0.092413	-0.407661	0.683523	0.905957	324.336	246.718	304.431	244.168	266.655	243.737	245.892	269.579	253.149	288.494	250.945	283.024
ENSORLG00000000576	NA	DNA polymerase epsilon 3, accessory subunit [Source:NCBI gene;Acc:101172142]	902.876	-0.0554979	0.0557796	-0.99495	0.319761	0.705848	882.591	962.901	857.666	883.661	976.627	962.978	925.699	929.081	868.623	919.935	784.139	880.608
ENSORLG00000000577	usp25	ubiquitin specific peptidase 25 [Source:NCBI gene;Acc:101157388]	4921.28	-0.0687936	0.028442	-2.41873	0.0155746	0.175729	5223.21	4931.72	5088.21	4909.29	5062.05	5017.3	4980.88	4718.93	4711.28	4764.21	4962.31	4685.97
ENSORLG00000000578	aurkb	aurora kinase B [Source:NCBI gene;Acc:100301584]	5035.48	0.0540849	0.0481216	1.12392	0.261046	0.655299	4450.47	4659.16	5078.82	4870.17	5092.4	5500.83	5165.29	5260.23	5188.46	5181.37	5196.08	4782.5
ENSORLG00000000583	pbrm1	polybromo 1 [Source:NCBI gene;Acc:101170174]	111.614	0.279286	0.114413	2.44103	0.0146454	0.17103	112.999	101.864	99.9728	96.0451	106.663	86.9861	126.615	116.276	111.691	137.167	131.586	111.502
ENSORLG00000000586	nrip1b	nuclear receptor interacting protein 1 [Source:NCBI gene;Acc:101157636]	133.561	0.0164864	0.106939	0.154166	0.877479	0.965368	136.912	139.16	127.346	144.454	134.112	112.971	123.396	141.722	135.902	126.353	156.795	123.605
ENSORLG00000000590	NA	small conductance calcium-activated potassium channel protein 1 [Source:NCBI gene;Acc:101161168]	201.857	0.0296774	0.161602	0.183645	0.854292	0.959544	263.942	228.291	141.055	194.107	192.555	177.893	190.032	237.769	225.571	208.168	235.125	127.771
ENSORLG00000000594	rps27.2	ribosomal protein S27, isoform 1 [Source:ZFIN;Acc:ZDB-GENE-050522-549]	14655.5	0.00394984	0.0626985	0.0629973	0.949769	0.983917	16033.3	15165.2	12861.3	13917.4	14790.9	15044.9	13817.7	14881.6	15963.5	16260.9	14268.7	12860.9
ENSORLG00000000599	lsp1a	non-muscle caldesmon [Source:NCBI gene;Acc:101170922]	1148.43	0.158207	0.078444	2.01682	0.0437142	0.301458	1048.92	1102.41	1067.58	1035.76	1033.31	1223.79	1092.57	1306.89	1213.77	1043.99	1471.29	1140.91
ENSORLG00000000600	kmt5b	lysine methyltransferase 5B [Source:NCBI gene;Acc:101156070]	2499.76	0.000206458	0.0310825	0.00664226	0.9947	0.998864	2552.17	2609.93	2496.59	2419.28	2442.62	2472.94	2535.57	2559.46	2472.41	2437.79	2535.63	2462.7
ENSORLG00000000603	cse1l	chromosome segregation 1 like [Source:NCBI gene;Acc:101170420]	4101.63	0.0352033	0.047808	0.736349	0.461519	0.802858	3761.98	4068.09	4003.19	4231.44	3932.81	4311.63	4048.81	4338.86	4031.74	4218.03	4507.4	3765.52
ENSORLG00000000605	NA	NA	24271.8	-0.00868404	0.119393	-0.0727348	0.942017	0.981541	27491.8	22775.5	26217.1	26995.5	22318.1	20270.2	25832.7	21561.7	24532.3	21052.3	20514.4	31699.7
ENSORLG00000000606	NA	RAB28, member RAS oncogene family [Source:NCBI gene;Acc:101166561]	704.12	0.00307417	0.0588983	0.0521944	0.958374	0.986396	655.872	678.555	756.49	665.78	731.333	735.284	750.863	683.98	681.952	764.76	688.535	656.034
ENSORLG00000000607	rps3	ribosomal protein S3 [Source:NCBI gene;Acc:101166236]	65930.1	-0.0362888	0.0455053	-0.797463	0.425182	0.780347	71668.5	66617.2	61894.9	63914.4	68870.9	67591	64174.3	69206.2	65839.7	68605.6	63878.4	58899.8
ENSORLG00000000608	srd5a3	steroid 5 alpha-reductase 3 [Source:NCBI gene;Acc:101156806]	624.899	0.0678953	0.0535278	1.26841	0.204651	0.593435	583.209	632.587	618.217	566.755	604.543	657.837	649.427	656.221	655.001	653.778	620.176	601.039
ENSORLG00000000610	NA	protein Shroom2 [Source:NCBI gene;Acc:101160050]	121.828	0.189375	0.131308	1.44222	0.14924	0.523729	98.6575	111.967	127.747	128.566	111.466	104.741	153.683	123.519	93.1039	130.019	142.824	135.639
ENSORLG00000000611	ash1l	histone-lysine N-methyltransferase ASH1L [Source:NCBI gene;Acc:101161417]	1445.92	0.0161385	0.0495401	0.325767	0.744601	0.926673	1353.05	1534.66	1585.3	1359.84	1356.35	1434.33	1436.37	1448.7	1450.43	1513.99	1494.34	1383.71
ENSORLG00000026508	NA	NA	39.5452	-1.18433	0.250519	-4.7275	2.27297e-06	0.00036568	50.5789	59.9611	59.338	50.9817	47.7608	61.6872	35.4352	37.9332	20.1458	23.6307	14.7948	12.2955
ENSORLG00000000614	tmem165	transmembrane protein 165 [Source:NCBI gene;Acc:101162916]	2421.05	0.0643326	0.0500851	1.28447	0.198979	0.587339	2182.79	2498.3	2383.98	2452.46	2479.96	2205.17	2469.56	2457.99	2528.32	2327.97	2343.31	2722.75
ENSORLG00000000615	ccnb2	cyclin B2 [Source:NCBI gene;Acc:100049213]	892.037	0.00850017	0.0952035	0.0892842	0.928856	0.979883	889.482	853.924	1041.16	802.775	833.286	914.856	861.301	1186.63	861.993	798.225	869.551	791.25
ENSORLG00000000619	NA	retinol dehydrogenase 10-A [Source:NCBI gene;Acc:101170667]	225.766	-0.256258	0.108201	-2.36836	0.0178673	0.188675	279.581	234.891	198.821	216.973	242.322	303.208	198.47	209.421	218.71	223.306	206.585	176.901
ENSORLG00000000622	sumo1	small ubiquitin like modifier 1 [Source:NCBI gene;Acc:100335139]	5935.22	0.031637	0.0368	0.859702	0.389954	0.761325	5984.79	5668.49	5951.14	5775.47	5873.11	5972.98	6267.18	6359.25	5963.19	5953.98	5478.44	5974.58
ENSORLG00000023338	NA	NA	48.3767	-1.18072	0.239315	-4.93373	8.06724e-07	0.000157599	88.4642	80.264	74.5278	66.3451	53.8139	39.4854	41.5132	22.7155	36.4818	24.5255	18.9673	33.4161
ENSORLG00000000624	gsr	glutathione-disulfide reductase [Source:NCBI gene;Acc:101174600]	3236.71	-0.049952	0.0476059	-1.04928	0.294049	0.683061	3408.41	3415.97	2981.2	3219.72	3188.08	3545.01	3362.42	3249.69	3033.51	3057.14	3337.06	3042.29
ENSORLG00000000625	scamp3	secretory carrier membrane protein 3 [Source:NCBI gene;Acc:101156986]	1274.98	0.0501182	0.0550764	0.909976	0.362835	0.740563	1226.86	1115.06	1310.56	1228.09	1275.13	1364.33	1272.7	1209.9	1339.97	1283.92	1254.59	1418.71
ENSORLG00000000626	NA	CD82 antigen [Source:NCBI gene;Acc:101156312]	2470.42	-0.0316398	0.0507985	-0.62285	0.533383	0.839358	2532.69	2318.68	2661.92	2481.89	2686.59	2304.4	2523.84	2429.34	2557.35	2273.17	2301.95	2573.21
ENSORLG00000000628	dennd2c	DENN domain containing 2C [Source:NCBI gene;Acc:101156735]	1221.88	-0.00760773	0.0496726	-0.153158	0.878274	0.965653	1130.78	1256.33	1297.76	1209.9	1215.07	1238.59	1189.75	1289.39	1152.61	1169.69	1326.49	1186.25
ENSORLG00000000633	vox	homeobox protein vent1 [Source:NCBI gene;Acc:101174125]	6211.77	-0.0547922	0.0638544	-0.858081	0.390848	0.761809	6697.55	6653.97	6105.58	6799.52	6678.54	5040.65	6066.32	5695.29	6141.63	6193.61	6045.5	6423.08
ENSORLG00000000634	exoc1	exocyst complex component 1 [Source:NCBI gene;Acc:101157043]	856.693	0.0201961	0.0465872	0.433513	0.664642	0.899477	837.704	897.732	879.336	859.524	849.315	776.115	850.802	870.123	841.191	850.213	905.854	862.412
ENSORLG00000000636	notch1b	notch receptor 1 [Source:NCBI gene;Acc:101161732]	966.21	-0.0597724	0.0820688	-0.728321	0.466417	0.806251	915.721	1118.37	963.261	1001.09	904.193	1012.61	916.849	940.999	875.956	1025.99	1135.71	783.771
ENSORLG00000000638	ndufb9	NADH:ubiquinone oxidoreductase subunit B9 [Source:NCBI gene;Acc:101164073]	3217.27	-0.0187259	0.0381656	-0.490648	0.623675	0.881708	3141.18	3372.84	3117.19	3272.02	3329.94	3197.89	3241.94	3431.17	3236.22	3165.67	3112.64	2988.5
ENSORLG00000000639	NA	NA	187.693	0.19319	0.0956379	2.02001	0.0433819	0.300827	189.743	171.404	175.436	186.582	176.606	149.629	193.661	184.312	181.344	226.254	223.291	194.053
ENSORLG00000000640	ints4	integrator complex subunit 4 [Source:NCBI gene;Acc:101166892]	1802.21	0.041947	0.0489407	0.857098	0.391391	0.762074	1845.92	1680.07	1701.79	1843.04	1759.63	1824.21	1708.5	1682.26	1855.5	1917.28	1989.22	1819.1
ENSORLG00000000647	tmem65	transmembrane protein 65 [Source:NCBI gene;Acc:101169792]	52.848	0.0368348	0.173651	0.212119	0.832014	0.953422	52.6195	56.8346	48.0245	49.5157	48.8317	57.0131	49.3936	52.9137	35.4668	64.5311	64.1946	54.8369
ENSORLG00000000648	map3k2	mitogen-activated protein kinase kinase kinase 2 [Source:NCBI gene;Acc:101160297]	903.152	-0.00537107	0.0530262	-0.101291	0.91932	0.977398	911.65	924.484	905.993	895.619	882.327	907.832	899.992	888.87	795.574	984.528	960.117	880.832
ENSORLG00000000650	slc30a9	solute carrier family 30 member 9 [Source:NCBI gene;Acc:101167048]	938.936	0.0345083	0.0489409	0.705102	0.480747	0.812931	902.329	912.45	888.017	942.95	976.118	945.867	948.858	1018.32	977.846	885.545	976.64	892.297
ENSORLG00000000651	aamdc	adipogenesis associated Mth938 domain containing [Source:NCBI gene;Acc:101167384]	70.607	-0.0963711	0.257325	-0.374511	0.708024	0.913406	49.0932	68.1435	42.6356	107.765	101.528	69.1073	76.6442	78.756	40.365	63.3364	50.5975	99.3117
ENSORLG00000000652	marveld2a	MARVEL domain-containing protein 2 [Source:NCBI gene;Acc:101163423]	274.144	-0.00842064	0.0892103	-0.0943909	0.924799	0.978992	281.53	252.484	312.645	300.508	250.06	251.459	288.004	236.269	255.445	283.833	271.897	305.598
ENSORLG00000000653	PTGIS	prostaglandin I2 synthase [Source:NCBI gene;Acc:101170919]	95.1986	-0.0160993	0.172775	-0.0931809	0.92576	0.979176	100.34	117.887	84.8703	87.6091	84.0357	99.2285	70.5736	73.7224	104.283	113.55	75.9394	130.343
ENSORLG00000000656	pdcd7	programmed cell death 7 [Source:NCBI gene;Acc:101172884]	1232.06	-0.143409	0.0506109	-2.83355	0.00460337	0.0891658	1248.26	1405.59	1304.22	1246.49	1242.94	1311.89	1186.5	1192.85	1050.87	1203.38	1140.01	1251.68
ENSORLG00000000659	cep135	centrosomal protein 135 [Source:NCBI gene;Acc:101157283]	1445.85	0.115465	0.0649327	1.77822	0.0753672	0.38717	1383.78	1354.2	1386.62	1327.79	1519.51	1357.02	1499.46	1636.5	1384.43	1657.5	1571.64	1271.75
ENSORLG00000000665	NA	RE1-silencing transcription factor [Source:NCBI gene;Acc:101162312]	502.327	0.0666643	0.0650829	1.0243	0.305695	0.693717	504.02	551.781	462.097	482.9	465.985	475.084	480.248	472.369	527.231	537.224	518.92	550.066
ENSORLG00000000668	oclna	occludin [Source:NCBI gene;Acc:101163673]	531.861	-0.00184953	0.0874789	-0.0211425	0.983132	0.994615	605.846	513.329	572.215	507.757	511.982	481.473	568.367	474.595	529.81	487.587	479.007	650.363
ENSORLG00000000671	chst14	carbohydrate sulfotransferase 14 [Source:NCBI gene;Acc:101163891]	153.248	-0.411866	0.145697	-2.82687	0.00470061	0.090664	153.795	168.245	215.344	204.502	170.231	138.233	181.656	122.746	114.261	136.621	123.536	109.807
ENSORLG00000000672	ubac1	UBA domain containing 1 [Source:NCBI gene;Acc:101174107]	1038.62	-0.0555657	0.0524614	-1.05917	0.28952	0.680274	1077.19	1120.94	945.824	999.457	1075.96	1136.45	1067	1043.47	1029.77	993.762	965.898	1007.71
ENSORLG00000000674	ccnj	cyclin J [Source:NCBI gene;Acc:101162548]	490.155	-0.201179	0.0850636	-2.36504	0.018028	0.189641	569.33	545.138	541.429	534.488	545.683	409.048	481.529	403.973	452.324	473.843	412.57	512.508
ENSORLG00000000676	thumpd3	THUMP domain containing 3 [Source:NCBI gene;Acc:101171156]	2549.28	0.0634269	0.0329724	1.92363	0.0544006	0.333201	2485.45	2451.47	2448.56	2581.14	2437.16	2557.68	2645.03	2698.48	2561.39	2658.9	2601.4	2464.67
ENSORLG00000000679	ech1	enoyl-CoA hydratase 1 [Source:NCBI gene;Acc:101167137]	1838.73	-0.075767	0.0404853	-1.87147	0.0612798	0.352843	1801.37	1774.58	1965.02	1975.84	1901.85	1903.2	1780.64	1735.48	1797.29	1810.07	1898.1	1721.31
ENSORLG00000000680	NA	NA	73.0723	-0.288948	0.158337	-1.82489	0.0680177	0.369838	93.46	64.5727	83.3796	83.0411	77.47	80.0846	53.6018	72.9922	85.498	69.0667	50.5815	63.1189
ENSORLG00000026213	NA	saxitoxin and tetrodotoxin-binding protein 1 [Source:NCBI gene;Acc:101169047]	232.137	-1.18061	0.163546	-7.21882	5.24408e-13	1.02447e-09	396.535	395.215	181.934	278.231	316.48	364.811	160.804	127.779	154.675	117.096	155.471	136.615
ENSORLG00000000682	SPHK1	sphingosine kinase 1 [Source:NCBI gene;Acc:101167592]	125.105	-0.0357582	0.227223	-0.157371	0.874953	0.964444	131.502	144.875	133.122	145.015	110.144	94.8587	116.736	118.796	116.129	67.3576	92.8304	229.899
ENSORLG00000000683	camsap1b	calmodulin regulated spectrin associated protein 1 [Source:NCBI gene;Acc:101174352]	1605.48	-0.0343224	0.0410392	-0.836334	0.402967	0.76643	1589.87	1631.44	1584.51	1682.41	1617.19	1641.47	1604.46	1551.54	1575.8	1623.13	1703.23	1460.69
ENSORLG00000000685	midn	midnolin [Source:NCBI gene;Acc:101166616]	2435.06	0.0381765	0.0354384	1.07726	0.281362	0.673959	2467.66	2312.75	2391.39	2316.78	2481.51	2452.46	2529.06	2572.04	2490.29	2478.71	2360.18	2367.9
ENSORLG00000000686	NA	NA	4291.15	0.0597003	0.0545824	1.09376	0.274058	0.667296	4244.82	4264.93	3863.28	4591.98	4343.71	3907.26	4616.3	4083.63	4492.7	4819.28	4112.9	4153.03
ENSORLG00000000692	sfxn5b	sideroflexin 5 [Source:NCBI gene;Acc:101167547]	100.661	-0.0137169	0.146079	-0.0939008	0.925188	0.978998	114.396	89.9147	135.937	88.9933	89.1675	86.7321	95.1068	90.9002	112.587	83.4463	109.157	111.599
ENSORLG00000000693	NA	NA	203.748	0.152534	0.13421	1.13653	0.255733	0.64972	186	182.971	171.542	164.847	174.937	279.743	257.823	199.37	183.419	236.558	216.017	191.752
ENSORLG00000000698	NA	F-actin-uncapping protein LRRC16A [Source:NCBI gene;Acc:101170771]	1249.17	-0.0399482	0.0697189	-0.572989	0.566652	0.856713	1358.62	1160.07	1309.82	1366.6	1324.98	1077.18	1284.4	1093.53	1196.38	1162.28	1337.21	1319.03
ENSORLG00000000700	btaf1	B-TFIID TATA-box binding protein associated factor 1 [Source:NCBI gene;Acc:101162779]	3151.27	0.0263629	0.0394163	0.668833	0.503602	0.824635	3237.33	3358.18	2999.72	3031.82	3183.76	2921.58	3197.03	3022.64	3185.52	3295.58	3195.85	3186.21
ENSORLG00000000702	srgap3	SLIT-ROBO Rho GTPase activating protein 3 [Source:NCBI gene;Acc:101168198]	99.4839	-0.110127	0.157073	-0.701121	0.483227	0.814854	116.978	91.5544	82.5742	135.709	117.005	75.7118	100.534	90.1173	96.7303	102.823	109.166	74.9037
ENSORLG00000000704	NA	alpha-1A adrenergic receptor-like [Source:NCBI gene;Acc:101159125]	90.9584	0.0478775	0.128966	0.371242	0.710457	0.914066	91.4842	83.2116	84.293	98.9165	72.5729	106.105	91.0452	84.2978	90.2703	102.724	102.208	84.3717
ENSORLG00000000705	opga	osteoprotegerin a [Source:NCBI gene;Acc:100820720]	219.051	0.00239285	0.143384	0.0166884	0.986685	0.995649	244.964	236.408	183.512	201.877	254.069	191.786	148.04	280.209	242.266	231.507	234.017	179.957
ENSORLG00000000707	csde1	cold shock domain containing E1 [Source:NCBI gene;Acc:101172811]	28946.1	-0.0769139	0.0421861	-1.8232	0.0682728	0.370341	32020.4	31488.5	28565.4	30174.9	29516.6	26533.7	28073.9	28779.7	28235.7	27246.6	28536.1	28181.5
ENSORLG00000000709	med17	mediator complex subunit 17 [Source:NCBI gene;Acc:101168060]	1502.26	-0.0203315	0.0438252	-0.463923	0.642703	0.890579	1506.49	1536.08	1388.33	1567.67	1469.68	1609.56	1461.64	1432.89	1543.56	1515.03	1553.44	1442.76
ENSORLG00000000713	smyd5	SMYD family member 5 [Source:NCBI gene;Acc:101167800]	1937.57	0.0625329	0.0675708	0.925443	0.354735	0.735354	1636.31	1855.27	1825.1	1887.5	1884.28	2289.74	2120.53	2075.62	1935.79	1975.81	1950.61	1814.31
ENSORLG00000000715	NA	V-set and transmembrane domain containing 5 [Source:NCBI gene;Acc:101168308]	1149.02	-0.0928259	0.0770098	-1.20538	0.228058	0.621872	1398.44	1282.96	1112.79	1152.66	1215.88	951.018	1116.63	1017.88	1183.85	1128.27	1074.85	1153.06
ENSORLG00000000718	UBE2O	ubiquitin conjugating enzyme E2 O [Source:NCBI gene;Acc:101167846]	885.74	0.155078	0.0800386	1.93754	0.0526794	0.328879	803.003	950.943	935.833	887.123	659.211	788.31	870.147	914.713	922.758	999.242	1003.81	893.781
ENSORLG00000000720	gatad2ab	transcriptional repressor p66-alpha [Source:NCBI gene;Acc:101167110]	340.133	0.0942338	0.0896327	1.05133	0.293105	0.682942	372.149	345.765	309.753	351.201	293.345	298.757	339.387	315.694	348.424	318.942	423.278	364.904
ENSORLG00000000724	hnrnpl2	heterogeneous nuclear ribonucleoprotein L [Source:NCBI gene;Acc:101175582]	19394.2	0.00289132	0.0271764	0.106391	0.915272	0.976275	19171.2	18623.9	18896.1	19645.4	19714.4	20207.6	20197.3	19080	19341.6	19348.6	19568.5	18935.3
ENSORLG00000000727	mpped2a	metallophosphoesterase MPPED2 [Source:NCBI gene;Acc:101173128]	116.527	0.294474	0.112493	2.61771	0.00885224	0.13052	108.066	111.665	91.1449	107.644	89.098	120.509	128.222	120.053	122.255	127.257	129.493	142.92
ENSORLG00000000737	rfwd3	ring finger and WD repeat domain 3 [Source:NCBI gene;Acc:101171660]	3022.35	0.00256542	0.0314474	0.0815784	0.934982	0.980724	2968.62	3093.25	3021.78	3070.15	3016.92	2944.95	3017.12	3097.45	3159.88	3014.96	3003.82	2859.25
ENSORLG00000000740	march5	membrane associated ring-CH-type finger 5 [Source:NCBI gene;Acc:101157801]	2380.81	-0.0435929	0.0416205	-1.04739	0.29492	0.683509	2394.17	2350.18	2448.71	2457.4	2486.24	2362.85	2308.92	2464.44	2396.97	2355.28	2444.83	2099.74
ENSORLG00000000742	SIKE1	suppressor of IKBKE 1 [Source:NCBI gene;Acc:101173056]	415.096	-0.0114707	0.0659631	-0.173896	0.861948	0.961556	415.532	406.915	414.654	393.928	403.186	468.991	421.861	438.105	420.922	424.461	365.807	406.796
ENSORLG00000000746	srsf7a	serine/arginine-rich splicing factor 7 [Source:NCBI gene;Acc:101155211]	10750.8	-0.0252883	0.0332116	-0.761429	0.446401	0.794021	10947.3	10465.9	10502.3	11181.2	11226.4	10749.3	10728	10824.9	10877.1	10785.6	10900.8	9821.05
ENSORLG00000000747	NA	ecto-NOX disulfide-thiol exchanger 2 [Source:NCBI gene;Acc:101154875]	319.251	-0.0282872	0.0837655	-0.337695	0.735593	0.923374	313.44	358.65	369.682	280.702	294.142	315.354	323.514	288.178	338.373	319.896	334.532	294.547
ENSORLG00000000751	ide	insulin-degrading enzyme [Source:NCBI gene;Acc:101157559]	710.459	0.082122	0.0656508	1.25089	0.210974	0.600113	713.326	730.59	633.733	700.753	767.994	594.185	668.05	763.765	739.95	719.531	722.755	770.882
ENSORLG00000000752	parp3	poly(ADP-ribose) polymerase family member 3 [Source:NCBI gene;Acc:101172069]	1350.67	-0.00849886	0.0522122	-0.162776	0.870695	0.963619	1399.13	1384.61	1430.14	1351.84	1390.55	1166.07	1270.77	1362.21	1299.74	1338.27	1425.77	1388.93
ENSORLG00000000754	RHBDF2	rhomboid 5 homolog 2 [Source:NCBI gene;Acc:101165939]	1940.41	-0.0845774	0.0370503	-2.28277	0.0224437	0.214778	1951.9	2109.3	1984.51	2025.6	2013.45	1894.63	1861.8	1874.33	1966.51	1799.43	1936.51	1866.95
ENSORLG00000000757	tmco4	transmembrane and coiled-coil domains 4 [Source:NCBI gene;Acc:101157213]	547.802	-0.00340818	0.0730695	-0.046643	0.962798	0.987473	559.128	577.553	510.724	500.011	563.012	580.154	501.819	586.745	547.809	603.864	574.849	467.962
ENSORLG00000000760	mau2	MAU2 sister chromatid cohesion factor [Source:NCBI gene;Acc:101167356]	2188.47	0.0377399	0.040125	0.940557	0.346932	0.728665	1948.47	2181.19	2294.63	2157.28	2160.35	2219.28	2296.96	2199.82	2199.05	2169.23	2220.8	2214.55
ENSORLG00000009099	zap70	tyrosine-protein kinase ZAP-70 [Source:NCBI gene;Acc:101170171]	63.3554	-1.14335	0.27978	-4.08659	4.37754e-05	0.00350989	121.091	119.919	91.552	95.1473	66.5704	28.5729	39.5972	49.1841	28.6076	37.2225	30.6148	52.186
ENSORLG00000000762	NA	coiled-coil domain containing 65 [Source:NCBI gene;Acc:101169476]	169.717	-0.138908	0.0978483	-1.41963	0.155717	0.534167	192.624	173.322	185.678	194.59	176.654	143.292	176.429	148.152	164.71	157.013	170.08	154.062
ENSORLG00000000765	zdhhc13	zinc finger DHHC-type containing 13 [Source:NCBI gene;Acc:101157520]	1091.85	-0.158454	0.0522002	-3.03551	0.00240133	0.0611495	1212.96	1102.15	1150.95	1210.04	1207.6	1026.16	1043.66	1041.8	979.84	996.102	1019.94	1110.96
ENSORLG00000000766	NA	early growth response protein 1 [Source:NCBI gene;Acc:101160576]	89.4249	-0.373647	0.123597	-3.02311	0.00250194	0.06187	87.7995	99.7362	98.0473	106.09	106.325	108.097	73.6623	86.5758	68.1935	75.4933	79.1926	83.8864
ENSORLG00000000767	glg1a	Golgi apparatus protein 1 [Source:NCBI gene;Acc:101171906]	3589.93	-0.0122532	0.0417062	-0.293798	0.768912	0.934241	3729.46	3486.64	3553.42	3581.37	3741.07	3537.12	3493.09	3553.87	3582.9	3617.48	3926.31	3276.44
ENSORLG00000000768	tex264a	testis expressed 264, ER-phagy receptor [Source:NCBI gene;Acc:101172322]	435.519	-0.118827	0.087026	-1.36541	0.172123	0.553394	420.657	390.272	487.59	485.053	450.755	485.733	373.272	464.453	353.499	415.585	472.389	426.974
ENSORLG00000000770	NA	mitochondrial coenzyme A transporter SLC25A42-like [Source:NCBI gene;Acc:101167609]	843.963	-0.0679741	0.0769047	-0.883875	0.376764	0.751772	934.829	840.96	894.034	806.238	859.63	843.345	758.447	711.09	885.59	733.373	904.706	955.312
ENSORLG00000000771	NA	ubiquitin-conjugating enzyme E2 L3 [Source:NCBI gene;Acc:101158291]	1343.84	0.0055093	0.0549588	0.100244	0.92015	0.977638	1234.48	1258.88	1407.33	1397.02	1293.82	1458.04	1413.9	1443.07	1306.64	1284.06	1379.33	1249.51
ENSORLG00000000772	NA	15-hydroxyprostaglandin dehydrogenase [NAD(+)] [Source:NCBI gene;Acc:101160831]	495.651	-0.0571064	0.140967	-0.405105	0.6854	0.906549	578.802	723.654	406.621	507.363	413.205	400.756	452.032	463.466	404.504	479.888	620.604	496.912
ENSORLG00000000774	ide	insulin-degrading enzyme [Source:NCBI gene;Acc:101158223]	2968.29	0.0245739	0.0282632	0.869469	0.384591	0.756513	2904.3	2948.78	2915.81	2889.15	2901.91	3103.33	3020.92	3043.4	2963.3	2998.48	2936.75	2993.38
ENSORLG00000016392	mterf2	mitochondrial transcription termination factor 2 [Source:NCBI gene;Acc:101161398]	95.721	-1.12976	0.256605	-4.40271	1.06905e-05	0.00124951	135.193	164.396	170.734	71.5938	151.295	94.886	41.5353	42.5819	47.0875	69.9029	51.6389	107.808
ENSORLG00000000778	NA	NA	284.152	-0.0543487	0.0810385	-0.670653	0.502441	0.824342	273.638	294.571	278.188	312.722	270.006	308.196	288.313	231.87	268.811	292.328	297.155	294.027
ENSORLG00000000780	ralgapb	Ral GTPase activating protein non-catalytic beta subunit [Source:NCBI gene;Acc:101173544]	2036.28	0.0106858	0.032266	0.331179	0.74051	0.924961	2080	1929.31	2050.83	2049.95	2096.2	1967.77	2079.95	2027.2	2023.31	2037.96	2049.49	2043.41
ENSORLG00000000781	NA	ATP binding cassette subfamily C member 5 [Source:NCBI gene;Acc:101155119]	102.524	0.0550005	0.125668	0.437665	0.661629	0.897734	101.358	111.121	106.832	81.4065	106.689	95.3238	100.519	95.5838	111.927	114.479	118.329	86.7224
ENSORLG00000000785	acox1	acyl-CoA oxidase 1 [Source:NCBI gene;Acc:101166187]	677.867	-0.0310975	0.0551724	-0.563642	0.572998	0.859033	676.575	731.344	681.723	711.871	619.672	686.545	668	656.691	696.79	612.989	697.189	695.017
ENSORLG00000000786	e2f8	E2F transcription factor 8 [Source:NCBI gene;Acc:101157759]	2250.03	0.0567666	0.0382463	1.48424	0.137746	0.505595	2088.59	2153	2245.62	2155.14	2206.09	2388.38	2220.16	2235.33	2296.1	2323.36	2396.7	2291.93
ENSORLG00000000787	si:ch1073-174d20.2	AFG3-like protein 1 [Source:NCBI gene;Acc:101157690]	1462.02	0.073551	0.0415498	1.77019	0.0766958	0.390152	1445.34	1533.66	1418.5	1370.23	1369.68	1407.92	1493.68	1526.8	1438.44	1575.28	1521.7	1442.98
ENSORLG00000000790	tmem161a	transmembrane protein 161A [Source:NCBI gene;Acc:101162829]	1733.62	0.0105818	0.044066	0.240136	0.810225	0.94611	1662.35	1656.48	1805.61	1694.76	1826.97	1721.54	1850.49	1814.54	1658.7	1755.98	1722.94	1633.03
ENSORLG00000000791	zgc:101858	3-oxoacyl-[acyl-carrier-protein] reductase FabG [Source:NCBI gene;Acc:101161976]	840.065	-0.00177163	0.0550166	-0.0322018	0.974311	0.992512	847.811	819.146	759.566	900.303	912.925	804.097	783.13	826.505	876.263	852.462	869.663	828.905
ENSORLG00000000792	ten1	TEN1 subunit of CST complex [Source:NCBI gene;Acc:101166929]	328.809	0.165218	0.158216	1.04425	0.296368	0.684923	241.718	184.948	384.81	302.474	338.188	409.583	366.926	369.629	401.557	357.317	287.608	300.944
ENSORLG00000000793	NA	nuclear distribution protein nudE homolog 1 [Source:NCBI gene;Acc:101158111]	357.53	0.0726994	0.0769989	0.944162	0.345087	0.727137	312.314	329.76	356.828	388.682	379.957	325.359	406.551	338.758	374.553	372.93	364.607	340.058
ENSORLG00000000794	med12	mediator complex subunit 12 [Source:NCBI gene;Acc:101155359]	3383.87	-0.0272151	0.0369017	-0.737502	0.460817	0.802659	3315.9	3250.74	3458.26	3644.64	3337.6	3486.23	3275.93	3189.14	3398.55	3314.72	3503.32	3431.35
ENSORLG00000000795	sec14l7	SEC14-like protein 2 [Source:NCBI gene;Acc:101163915]	63.2844	-0.146446	0.207806	-0.704724	0.480982	0.812931	57.63	106.743	57.828	78.9818	51.3128	45.7235	68.6061	55.8097	45.1138	64.5346	62.1406	64.9892
ENSORLG00000000796	rfxank	regulatory factor X associated ankyrin containing protein [Source:NCBI gene;Acc:101167861]	342.906	0.0691871	0.0852444	0.811632	0.417003	0.776361	333.758	322.606	338.575	307.826	339.849	366.613	320.389	401.199	397.891	351.518	295.268	339.375
ENSORLG00000000798	PPIL3	peptidylprolyl isomerase like 3 [Source:NCBI gene;Acc:101162216]	1467.95	-0.06435	0.0611366	-1.05256	0.292542	0.682411	1507.46	1509.78	1467.9	1431.71	1545.77	1540.46	1366.36	1556.64	1365.22	1599.81	1499.55	1224.74
ENSORLG00000000799	2002-03-01	methionyl-tRNA synthetase 2, mitochondrial [Source:NCBI gene;Acc:101155608]	346.699	0.00551009	0.0732838	0.0751884	0.940065	0.981459	345.525	337.468	337.591	326.819	333.176	395.611	326.015	358.104	319.816	347.834	390.678	341.75
ENSORLG00000000800	nav2a	neuron navigator 2 [Source:NCBI gene;Acc:105356399]	320.294	0.0261816	0.0962563	0.271999	0.785623	0.938549	314.749	347.687	299.559	325.173	283.424	331.495	299.443	321.348	292.4	313.453	421.207	293.586
ENSORLG00000000801	nr2c2ap	nuclear receptor 2C2 associated protein [Source:NCBI gene;Acc:101168109]	376.043	0.032988	0.0776685	0.424728	0.671035	0.90168	377.612	393.383	398.432	386.004	356.767	317.553	415.671	406.494	401.761	368.55	342.461	347.822
ENSORLG00000000802	NA	ectonucleotide pyrophosphatase/phosphodiesterase family member 2 [Source:NCBI gene;Acc:101164324]	66.6477	-0.190991	0.234607	-0.81409	0.415594	0.77528	100.44	79.7307	48.5898	69.6819	46.3991	80.5753	39.541	82.2697	48.8074	70.8648	83.4422	49.4307
ENSORLG00000000803	cnnm4a	metal transporter CNNM4 [Source:NCBI gene;Acc:101158782]	53.1554	-0.354287	0.185064	-1.91441	0.0555684	0.337133	58.7454	70.4259	64.7873	62.1179	48.8167	52.9228	48.7655	48.4068	44.1572	44.5027	29.5439	64.6732
ENSORLG00000000804	znf277	zinc finger protein 277 [Source:NCBI gene;Acc:101157936]	1014.38	0.0254852	0.0610927	0.417157	0.676564	0.904046	1119.54	1007.82	920.83	976.556	953.113	1055.19	1049.75	1038.89	1028.71	1115.69	1004.5	901.972
ENSORLG00000000805	lrrc8ab	volume-regulated anion channel subunit LRRC8A [Source:NCBI gene;Acc:101162605]	1102.5	0.0627982	0.0637069	0.985736	0.324262	0.710168	1097.77	1102.88	1276.31	988.832	995.631	1006.67	1212.06	1112.56	1111.63	1136.34	1122.74	1066.57
ENSORLG00000000806	prex1	phosphatidylinositol-3,4,5-trisphosphate dependent Rac exchange factor 1 [Source:NCBI gene;Acc:101157696]	555.396	0.0361371	0.0643136	0.561889	0.574192	0.859559	632.021	528.077	520.991	532.544	548.718	527.871	551.266	525.061	562.207	619.624	547.214	569.157
ENSORLG00000026550	NA	40S ribosomal protein S27-like [Source:NCBI gene;Acc:101161046]	79.1953	-1.12251	0.233482	-4.80767	1.52699e-06	0.00026102	65.428	114.742	119.674	81.0788	101.396	169.432	42.1776	77.3969	47.7859	54.4964	35.7185	41.0176
ENSORLG00000000811	immp2l	inner mitochondrial membrane peptidase subunit 2 [Source:NCBI gene;Acc:101158190]	1107.84	0.00732293	0.0563311	0.129998	0.896568	0.970183	1110.87	1048.18	1028.64	1074.64	1187.42	1184.57	1083.91	1164.71	1052.19	1230.2	1090.4	1038.38
ENSORLG00000000812	zgc:101583	magnesium transporter NIPA2 [Source:NCBI gene;Acc:101155856]	271.575	0.0687263	0.105856	0.649241	0.516183	0.829368	239.67	208.877	317.847	276.503	288.859	259.322	284.287	256.279	281.747	247.136	267.498	330.879
ENSORLG00000000813	fancd2	Fanconi anemia group D2 protein [Source:NCBI gene;Acc:101172571]	667.007	0.0622541	0.0604879	1.0292	0.303386	0.691698	671.128	677.929	650.75	649.748	637.98	624.964	611.041	688.27	659.191	766.916	718.796	647.369
ENSORLG00000000814	kmo	kynurenine 3-monooxygenase [Source:NCBI gene;Acc:101158471]	1084.56	-0.0103713	0.110441	-0.0939082	0.925182	0.978998	1041.61	1055.35	1216.22	1099.13	1084.48	1031.78	1020.73	936.255	1067.32	877.912	1017.26	1566.68
ENSORLG00000000815	evpla	envoplakin [Source:NCBI gene;Acc:101167172]	19627.4	-0.0379002	0.0702415	-0.53957	0.589493	0.866798	21992	20757.9	20351.5	19794.8	19339.5	17074.9	21315.3	17941.3	19327	18426.8	16915.5	22293
ENSORLG00000000816	si:ch211-207k7.4	HscB mitochondrial iron-sulfur cluster cochaperone [Source:NCBI gene;Acc:101162843]	354.287	-0.0426088	0.0764001	-0.557705	0.577046	0.860628	383.131	409.232	313.363	354.599	350.718	344.679	318.156	364.331	347.711	360.654	334.629	370.236
ENSORLG00000000817	pdcd2l	programmed cell death 2 like [Source:NCBI gene;Acc:101172652]	645.233	0.0412854	0.0534308	0.77269	0.439706	0.788908	646.804	671.194	583.478	618.041	676.775	620.557	645.911	686.205	625.265	669.89	662.542	636.135
ENSORLG00000000822	NA	receptor-interacting serine/threonine-protein kinase 3-like [Source:NCBI gene;Acc:101168093]	69.543	0.134865	0.188372	0.715949	0.474023	0.810483	63.5257	44.2397	81.2475	93.3969	55.4417	59.447	67.094	75.8234	78.1335	58.0998	65.6607	92.4067
ENSORLG00000000823	GPX1	glutathione peroxidase 1 [Source:NCBI gene;Acc:101172806]	1822.87	-0.0588857	0.0403533	-1.45925	0.144496	0.515786	1836.99	1868.35	1792.82	1874.18	1992.23	1797.25	1773.07	1735.64	1831.92	1866.69	1833.43	1671.87
ENSORLG00000000824	larp1	La ribonucleoprotein 1, translational regulator [Source:NCBI gene;Acc:101161076]	10446.7	0.0493264	0.0274592	1.79635	0.0724384	0.380998	10144.9	10671.1	10553	10259.3	9984.23	9991.28	10823.8	10986.9	10430.9	10318.5	10463	10733.8
ENSORLG00000000826	CNNM3	cyclin and CBS domain divalent metal cation transport mediator 3 [Source:NCBI gene;Acc:101159030]	231.667	-0.0540949	0.0820648	-0.659173	0.509784	0.826718	254.902	217.973	232.995	255.817	218.908	234.718	218.557	208.118	248.572	239.56	222.744	227.138
ENSORLG00000000827	opn3	opsin 3 [Source:NCBI gene;Acc:101158717]	210.496	-0.233519	0.157134	-1.48612	0.137248	0.505344	287.007	292.571	198.615	232.794	199.504	153.145	219.79	145.137	172.082	179.566	224.071	221.674
ENSORLG00000000829	prmt3	protein arginine methyltransferase 3 [Source:NCBI gene;Acc:101174166]	2278.19	0.00857535	0.0688511	0.124549	0.90088	0.971945	2117.79	2118.68	2287.48	2122.45	2222.11	2764.54	2494.43	2320.86	2240.59	2404.31	2203.21	2041.84
ENSORLG00000000830	prodhb	proline dehydrogenase 1, mitochondrial [Source:NCBI gene;Acc:101175323]	822.312	-0.0352921	0.0719859	-0.490264	0.623947	0.881728	841.578	774.792	913.994	840.962	892.909	729.984	890.014	698.623	876.71	759.307	819.134	829.736
ENSORLG00000000833	dus2	dihydrouridine synthase 2 [Source:NCBI gene;Acc:101158438]	2084.63	0.145873	0.0597414	2.44173	0.0146169	0.17103	2160.3	2099.76	1970.05	1975.45	1880.92	1787.27	2437.96	2192.69	2128.98	2291.11	2159.94	1931.16
ENSORLG00000000837	purbb	purine rich element binding protein B [Source:NCBI gene;Acc:101164417]	1593.95	0.0252038	0.0708123	0.355924	0.721898	0.918505	1645.89	1700.39	1440.85	1475.99	1492.61	1725.89	1552.93	1524.33	1576.98	1778.19	1390.18	1823.12
ENSORLG00000023151	NA	NA	91.6474	-1.12079	0.249537	-4.49148	7.0731e-06	0.000912497	149.722	199.898	121.523	88.5876	104.074	89.4892	72.4556	36.8514	53.5199	43.6305	45.2451	94.7719
ENSORLG00000000839	suz12a	polycomb protein suz12-A [Source:NCBI gene;Acc:101158611]	929.156	0.0300864	0.0635159	0.473683	0.635726	0.886014	992.937	957.04	901.715	986.243	887.844	787.573	910.861	898.372	895.921	931.401	944.417	1055.55
ENSORLG00000000840	polm	DNA polymerase mu [Source:NCBI gene;Acc:101159763]	409.067	-0.0133703	0.0859241	-0.155605	0.876344	0.96483	395.826	458.456	395.589	372.321	383.381	460.191	372.529	421.558	424.573	436.978	336.56	450.846
ENSORLG00000000842	btk	Bruton tyrosine kinase [Source:NCBI gene;Acc:101168549]	199.305	0.0929354	0.198872	0.467312	0.640276	0.888551	222.024	198.614	200.888	237.586	209.798	87.7564	248.161	143.633	176.633	173.466	225.475	267.63
ENSORLG00000000847	NA	paired box protein Pax-6 [Source:NCBI gene;Acc:101173141]	150.166	0.204844	0.230219	0.889776	0.373586	0.74919	86.4389	149.491	96.9761	150.319	114.324	240.111	145.465	164.728	137.623	168.865	242.142	105.504
ENSORLG00000000849	srp68	signal recognition particle 68 [Source:NCBI gene;Acc:101167676]	5721.39	-0.0266403	0.0362117	-0.735683	0.461924	0.803358	5935	6248.04	5455.63	5795.41	5637.79	5568.63	5512.93	5754.51	5743.58	5531.68	5624.06	5849.38
ENSORLG00000000850	macroh2a1	core histone macro-H2A.1 [Source:NCBI gene;Acc:101170450]	293.628	-0.317638	0.145643	-2.18094	0.0291878	0.242493	363.493	314.571	366.115	326.806	305.73	277.399	230.142	206.939	229.304	243.861	246.386	412.795
ENSORLG00000000851	NA	DnaJ heat shock protein family (Hsp40) member C24 [Source:NCBI gene;Acc:101158690]	432.862	-0.0298517	0.0643049	-0.464221	0.642489	0.890579	424.751	454.821	406.851	424.343	470.864	445.586	443.951	410.717	409.125	474.532	410.463	418.345
ENSORLG00000000852	tsen54	tRNA splicing endonuclease subunit 54 [Source:NCBI gene;Acc:101172903]	1071.31	-0.0424917	0.0443353	-0.958415	0.337853	0.720659	1070.37	1151.37	1065.73	1074.94	1117.39	1041.83	1022.38	1095.2	1083.56	1104.26	1000.03	1028.66
ENSORLG00000000857	gnsb	N-acetylglucosamine-6-sulfatase [Source:NCBI gene;Acc:101164824]	1600.11	0.142114	0.0837876	1.69612	0.089863	0.422707	1652.65	1550.73	1582.45	1665.03	1359.93	1313.3	1607.31	1519.29	1647.67	1443.25	1851.61	2008.08
ENSORLG00000000859	gla	galactosidase alpha [Source:NCBI gene;Acc:101169044]	646.755	0.162657	0.0562812	2.89007	0.00385151	0.0805342	607.404	597.43	604.578	629.664	586.817	636.688	650.401	689.903	708.314	759.432	641.046	649.383
ENSORLG00000000860	polg2	DNA polymerase gamma 2, accessory subunit [Source:NCBI gene;Acc:101168177]	364.267	0.0804594	0.0894476	0.899514	0.368379	0.744282	285.554	309.713	361.68	372.788	387.605	410.607	397.507	367.063	402.544	369.91	365.617	340.62
ENSORLG00000000861	nanp	N-acetylneuraminic acid phosphatase [Source:NCBI gene;Acc:101159461]	433.971	0.038598	0.0623781	0.618774	0.536066	0.84081	435.076	408.479	427.189	433.197	432.084	434.181	426.342	459.35	465.389	470.877	394.928	420.565
ENSORLG00000000864	slc2a13b	proton myo-inositol cotransporter [Source:NCBI gene;Acc:101158939]	427.223	-0.0917832	0.0625168	-1.46814	0.142067	0.51139	439.594	411.841	462.894	431.814	454.536	445.226	430.032	402.306	388.629	391.521	415.618	452.664
ENSORLG00000028742	NA	NA	170.881	-1.12065	0.189624	-5.90988	3.4236e-09	2.12808e-06	276.72	310.616	202.881	160.248	261.953	192.516	113.09	78.4327	122.413	101.799	74.7088	155.193
ENSORLG00000000867	mrps24	mitochondrial ribosomal protein S24 [Source:NCBI gene;Acc:101165080]	938.467	0.0111196	0.0602512	0.184554	0.853579	0.959167	976.231	970.877	956.84	916.106	818.898	969.083	941.759	928.536	901.432	1072.97	873.552	935.324
ENSORLG00000000868	txndc15	thioredoxin domain containing 15 [Source:NCBI gene;Acc:101171512]	1117.77	-0.00466684	0.0481233	-0.0969767	0.922745	0.978355	1112.32	1051.67	1079.2	1139.16	1116.76	1223.78	1177.44	1163.58	1046.06	1120.34	1091.34	1091.6
ENSORLG00000000869	tmem104	transmembrane protein 104 [Source:NCBI gene;Acc:101159355]	2260.92	-0.0255768	0.0909607	-0.281185	0.778568	0.936692	2583.6	2447.72	2015.91	2470.46	2188.94	1977.28	2075.79	2112.75	2355.66	1871	2224.43	2807.54
ENSORLG00000000880	zgpat	zinc finger CCCH-type and G-patch domain containing [Source:NCBI gene;Acc:101173783]	1712.6	0.0641709	0.0472265	1.35879	0.174213	0.555788	1587.14	1668.5	1640.12	1648.96	1641.42	1865.61	1841.17	1801.06	1654.32	1794.38	1762.55	1645.97
ENSORLG00000000883	nudcd3	NudC domain containing 3 [Source:NCBI gene;Acc:101165327]	1227.18	-0.0527634	0.0413711	-1.27537	0.202178	0.590767	1284.91	1307.41	1166.45	1231.41	1235.01	1274.71	1242.53	1190.58	1193.69	1250.74	1165.41	1183.37
ENSORLG00000025100	NA	NA	47.3494	-1.12005	0.305501	-3.66627	0.000246115	0.0121065	72.4481	43.1107	66.6722	65.3461	90.2009	52.0976	39.8298	11.3392	18.1901	51.7824	19.9951	37.1806
ENSORLG00000000886	pcdh19	protocadherin 19 [Source:NCBI gene;Acc:101169296]	4561.49	-0.00292002	0.0384568	-0.0759298	0.939475	0.981236	4794.5	4453.07	4656.8	4628.62	4627.52	4234.45	4827.74	4436.07	4425.31	4605.54	4699.82	4348.47
ENSORLG00000000890	polr1b	RNA polymerase I subunit B [Source:NCBI gene;Acc:101159846]	3059.34	0.0679399	0.0349868	1.94188	0.0521521	0.328412	3059.32	3083.61	2928.33	3049.36	2982.96	2814.86	3101.96	3214.24	3110.53	3163.21	3254.96	2948.71
ENSORLG00000000896	NA	collagen alpha-1(XIV) chain [Source:NCBI gene;Acc:101171503]	113.636	-0.124518	0.161483	-0.771092	0.440653	0.789617	143.493	132.094	92.7033	109.393	145.396	87.5782	98.9528	96.7349	87.8323	116.437	145.379	107.637
ENSORLG00000000897	nf2a	neurofibromin 2 [Source:NCBI gene;Acc:101154871]	1067.14	0.0331497	0.0442618	0.748946	0.45389	0.798116	1079.94	1054.03	1041.35	1005.72	1073.43	1077.49	1131.91	1117.66	1024.64	1105.85	1081.88	1011.71
ENSORLG00000000898	tti1	TELO2 interacting protein 1 [Source:NCBI gene;Acc:101158443]	578.636	0.0771529	0.055222	1.39714	0.162371	0.541267	577.615	575.758	567.674	568.12	568.472	518.979	560.856	651.022	583.141	590.543	575.985	605.469
ENSORLG00000000900	NA	calcium/calmodulin-dependent protein kinase type II subunit beta [Source:NCBI gene;Acc:101160009]	48.5992	-0.0844845	0.200708	-0.420933	0.673804	0.902652	60.605	50.9428	47.0158	33.726	51.3551	56.8984	52.5905	28.3581	44.149	58.1959	47.3927	51.9608
ENSORLG00000000903	ddx46	DEAD-box helicase 46 [Source:NCBI gene;Acc:101161571]	6445.78	0.0136718	0.0406658	0.336198	0.736721	0.923942	6503.62	6829.99	6151.51	6197.98	5899.05	6908.37	6351.22	6681.53	6343.83	6557.64	6522.6	6401.96
ENSORLG00000000905	rbfox3b	RNA binding fox-1 homolog 3 [Source:NCBI gene;Acc:101159826]	136.308	-0.21451	0.14075	-1.52405	0.127495	0.489669	185.411	150.902	141.257	161.147	103.658	134.698	133.689	91.7265	139.402	129.6	134.809	129.4
ENSORLG00000000906	fbxw4	F-box and WD repeat domain containing 4 [Source:NCBI gene;Acc:101160094]	301.835	-0.138802	0.0805057	-1.72412	0.0846856	0.409214	296.839	307.377	318.766	324.784	300.443	352.631	324.344	277.666	255.564	312.746	264.713	286.15
ENSORLG00000000909	gtpbp2b	GTP-binding protein 2 [Source:NCBI gene;Acc:101168595]	125.749	0.0832404	0.124766	0.667174	0.504661	0.82505	106.275	146.764	127.348	137.789	93.7744	119.494	126.032	141.884	128.532	144.419	126.316	110.359
ENSORLG00000000912	camlg	calcium modulating ligand [Source:NCBI gene;Acc:101172010]	462.739	0.122184	0.0731018	1.67143	0.0946375	0.43111	417.325	484.804	429.105	433.633	377.863	517.164	500.07	489.173	480.445	487.58	446.209	489.491
ENSORLG00000000913	SBNO2	strawberry notch homolog 2 [Source:NCBI gene;Acc:101164046]	178.66	0.0500526	0.0904209	0.553551	0.579886	0.862232	188.646	190.304	167.531	165.712	169.596	170.102	164.198	171.517	183.559	187.31	186.658	198.781
ENSORLG00000000914	fbxo21	F-box protein 21 [Source:NCBI gene;Acc:101155115]	647.136	-0.088236	0.0617781	-1.42827	0.153213	0.529833	630.927	633.793	650.354	658.69	677.946	750.385	572.719	618.065	607.18	622.108	697.367	646.104
ENSORLG00000000920	sec24a	SEC24 homolog A, COPII coat complex component [Source:NCBI gene;Acc:100529190]	4777.16	-0.0104604	0.0296898	-0.352323	0.724596	0.919228	4707.38	4925.64	4888.23	4800.21	4791.54	4653.5	4880.72	4780.49	4823.48	4554.53	4595.7	4924.51
ENSORLG00000000921	kif21a	kinesin-like protein KIF21A [Source:NCBI gene;Acc:101173385]	823.154	-0.166467	0.0653673	-2.54664	0.0108765	0.145963	867.544	890.433	848.669	800.581	960.368	856.076	759.872	798.82	786.105	808.004	849.95	651.424
ENSORLG00000000922	tesca	tescalcin [Source:NCBI gene;Acc:101163580]	173.367	-0.385234	0.130163	-2.95962	0.00308019	0.0705106	258.942	196.851	189.096	199.487	199.514	132.681	137.795	170.179	154.937	149.965	152.729	138.224
ENSORLG00000000923	NA	centrosomal protein 63 [Source:NCBI gene;Acc:101164296]	278.823	-0.0659187	0.0910127	-0.72428	0.468894	0.807607	279.19	310.442	296.977	302.209	290.341	229.905	267.253	284.74	275.439	291.797	293.835	223.751
ENSORLG00000000928	fbxw8	F-box and WD repeat domain containing 8 [Source:NCBI gene;Acc:101155356]	910.438	0.00223248	0.0507784	0.0439651	0.964932	0.988275	846.393	880.496	949.748	892.53	974.505	919.643	967.498	899.884	911.492	952.001	850.355	880.706
ENSORLG00000000929	nog1	noggin 1 [Source:NCBI gene;Acc:30174]	274.799	0.110461	0.0896547	1.23207	0.217921	0.608675	275.51	260.382	240.15	278.871	285.297	246.61	286.743	281.333	281.464	348.113	258.195	254.922
ENSORLG00000000931	ube2a	ubiquitin conjugating enzyme E2 A [Source:NCBI gene;Acc:101158032]	666.465	-0.0170031	0.0609547	-0.278947	0.780286	0.937361	637.052	672.153	648.76	661.046	734.795	669.97	603.181	727.181	709.222	653.574	613.794	666.856
ENSORLG00000000932	sar1b	secretion associated Ras related GTPase 1B [Source:NCBI gene;Acc:101172263]	6587.19	-0.0555838	0.0290856	-1.91104	0.055999	0.338144	6640.94	6614.15	7048.98	6647.03	6812.86	6519.34	6620.37	6485.48	6569.85	6133.87	6425.71	6527.75
ENSORLG00000000933	ctnnbl1	catenin beta like 1 [Source:NCBI gene;Acc:101174021]	4473.65	0.0768382	0.0374367	2.05248	0.0401227	0.290767	4428.41	4215.52	4335.61	4192.19	4333.2	4628.49	4723.9	4681.44	4751.43	4569.57	4211.22	4612.8
ENSORLG00000000937	NA	RAB6B, member RAS oncogene family [Source:NCBI gene;Acc:101168856]	46.8256	-0.242365	0.18083	-1.3403	0.180149	0.564189	40.0051	46.1834	63.1715	52.532	55.2274	47.1632	33.6331	46.867	45.4424	50.9236	42.9503	37.8083
ENSORLG00000000939	NA	alpha-actinin-4 [Source:NCBI gene;Acc:101155449]	20289.4	0.00169346	0.0261237	0.0648246	0.948314	0.98378	21303.3	20455.5	19911.7	20055	19358.3	20577.2	20389.5	19826.6	20579.8	20240.4	20155.2	20619.8
ENSORLG00000000943	pctp	phosphatidylcholine transfer protein [Source:NCBI gene;Acc:101173942]	771.222	-0.124959	0.0649362	-1.92433	0.054313	0.333201	875.913	842.52	794.016	809.743	791.351	710.169	656.721	691.121	767.368	759	741.701	815.044
ENSORLG00000000944	rnft2	ring finger protein, transmembrane 2 [Source:NCBI gene;Acc:101163823]	76.5473	0.162558	0.137731	1.18026	0.237898	0.634343	62.668	77.3422	67.5944	78.9097	65.0814	82.6862	95.034	85.2981	78.7197	73.6965	73.7747	77.7629
ENSORLG00000000945	e2f1	E2F transcription factor 1 [Source:NCBI gene;Acc:101159192]	1395.12	0.107304	0.0450523	2.38177	0.0172295	0.185231	1297.13	1412.98	1337.08	1338.91	1318.34	1357.08	1541.36	1456.26	1439.94	1520.97	1394.27	1327.16
ENSORLG00000000947	cdkn2aipnl	CDKN2A interacting protein N-terminal like [Source:NCBI gene;Acc:101173082]	1939.16	0.104008	0.0567151	1.83387	0.0666737	0.365729	1898.52	1956.76	1878.43	1819.53	1895.57	1766.91	2100.63	2220.7	2116.22	2003.27	1875.47	1737.94
ENSORLG00000000951	ube2b	ubiquitin conjugating enzyme E2 B [Source:NCBI gene;Acc:101172675]	965.55	-0.0554553	0.0425952	-1.30191	0.192946	0.581758	967.524	1013.57	958.728	1004.4	960.286	999.719	938.816	985.544	985.678	937.971	938.517	895.844
ENSORLG00000000953	SPRING1	chromosome 9 C12orf49 homolog [Source:NCBI gene;Acc:101164064]	169.869	0.108551	0.109385	0.992369	0.321018	0.707595	176.627	151.797	143.886	182.929	149.558	175.861	143.265	178.828	173.84	197.948	164.557	199.333
ENSORLG00000000954	tp53bp2b	apoptosis-stimulating of p53 protein 2 [Source:NCBI gene;Acc:101168840]	139.501	0.0248654	0.157063	0.158315	0.874209	0.964395	120.492	102.261	140.95	159.374	106.492	200.95	141.801	114.575	142.001	156.129	156.571	132.415
ENSORLG00000000956	znf341	zinc finger protein 341 [Source:NCBI gene;Acc:101174502]	536.701	0.00625001	0.0586876	0.106496	0.915189	0.976275	602.649	529.734	537.835	490.608	525.817	524.653	521.131	535.956	554.984	556.594	541.641	518.808
ENSORLG00000000957	PPP2CA	protein phosphatase 2 catalytic subunit alpha [Source:NCBI gene;Acc:101173325]	563.118	0.0591845	0.074007	0.799715	0.423876	0.7791	507.271	497.271	517.856	589.743	547.578	653.811	598.139	564.119	605.08	552.43	518.322	605.796
ENSORLG00000000961	skp1	S-phase kinase associated protein 1 [Source:NCBI gene;Acc:101173567]	4481.32	0.0419598	0.0358091	1.17176	0.241292	0.637519	4304.37	4385.79	4447.15	4338.53	4453.17	4572.87	4753.47	4837.69	4601.99	4315.37	4376.73	4388.66
ENSORLG00000000962	mmd	monocyte to macrophage differentiation associated [Source:NCBI gene;Acc:101174428]	1238.02	-0.00979996	0.0663538	-0.147692	0.882586	0.967089	1238.25	1137.5	1156.82	1264	1269.45	1389.68	1194.99	1211.16	1121.19	1428.71	1295.31	1149.2
ENSORLG00000000963	zgc:85932	calpain-3 [Source:NCBI gene;Acc:101158872]	331.823	0.180898	0.0816321	2.21601	0.0266906	0.232772	384.007	301.103	300.121	283.524	303.099	293.911	376.38	333.412	333.566	360.452	347.172	365.132
ENSORLG00000000969	hlfa	HLF transcription factor, PAR bZIP family member [Source:NCBI gene;Acc:101160073]	1749.73	-0.079646	0.0930366	-0.856073	0.391958	0.762458	1970.4	2003.48	1798.11	1827.64	1787.74	1397.44	1627.21	1655.32	1847.98	1323.67	1885.3	1872.45
ENSORLG00000000970	NA	NA	64.1012	-0.0275784	0.171068	-0.161213	0.871926	0.963714	87.7767	67.3193	49.6977	62.1126	53.7618	66.7667	55.3185	64.9787	59.8883	53.0441	71.2925	77.2574
ENSORLG00000000972	NA	protein jagged-1a [Source:NCBI gene;Acc:101169088]	549.142	0.248776	0.11047	2.25198	0.0243233	0.222787	361.886	491.192	503.589	502.773	517.634	636.812	594.485	684.247	556.858	669.165	565.027	506.036
ENSORLG00000000973	FOXK2	forkhead box protein K2 [Source:NCBI gene;Acc:101160321]	3067.72	-0.0520573	0.0427475	-1.21779	0.223305	0.615914	3013.52	2864.37	3206.59	3127.68	3296.34	3235.19	3179.9	3099.74	2840.15	2921.58	3074.62	2952.9
ENSORLG00000000976	tcf7	transcription factor 7 [Source:NCBI gene;Acc:101162309]	467.535	0.0858675	0.0790178	1.08669	0.277176	0.669678	411.802	467.211	436.931	535.081	397.259	473.862	521.235	453.355	465.82	448.773	471.075	528.019
ENSORLG00000000978	CASTOR1	cytosolic arginine sensor for mTORC1 subunit 1 [Source:NCBI gene;Acc:101155605]	274.285	-0.149323	0.115226	-1.29592	0.195002	0.583736	234.48	321.281	333.018	291.809	260.443	288.079	220.857	220.36	260.128	242.852	298.068	320.049
ENSORLG00000000980	EIF3K	eukaryotic translation initiation factor 3 subunit K [Source:NCBI gene;Acc:101156027]	7168.58	0.00320912	0.0535016	0.0599818	0.95217	0.984648	7507.2	7440.82	6689.81	6463.85	7364.57	7499.53	7084.47	7775.3	7035.62	7758.99	6843.31	6559.51
ENSORLG00000000981	slc22a7a	solute carrier family 22 member 7 [Source:NCBI gene;Acc:101169334]	46.6359	0.0108105	0.215598	0.0501417	0.960009	0.987019	59.5874	39.3123	28.2138	45.4661	55.2406	52.0341	58.6286	48.2751	41.0693	58.1066	40.1409	33.5564
ENSORLG00000000982	apip	APAF1 interacting protein [Source:NCBI gene;Acc:101160223]	674.259	-0.0064834	0.0690661	-0.0938724	0.92521	0.978998	701.263	694.702	677.845	576.046	647.957	758.643	718.339	666.272	713.035	617.234	620.487	699.283
ENSORLG00000000985	slco2a1	solute carrier organic anion transporter family member 2A1 [Source:NCBI gene;Acc:101164546]	70.4158	-0.196035	0.14647	-1.3384	0.180767	0.565284	61.594	63.8663	72.9276	83.5337	81.6209	89.1529	72.8701	70.9805	67.8863	61.7648	59.1589	59.6337
ENSORLG00000000987	hells	helicase, lymphoid specific [Source:NCBI gene;Acc:101164497]	3908.11	0.0432273	0.0403458	1.07142	0.283981	0.676168	3580.27	3880.02	3909.7	3800.99	3916.13	4013.95	3921.34	4262.1	4038.75	4056.6	3774.13	3743.35
ENSORLG00000000990	ppp1r13l	protein phosphatase 1 regulatory subunit 13 like [Source:NCBI gene;Acc:101159370]	1878.07	-0.0879406	0.0424986	-2.06926	0.0385218	0.283982	2079.83	1961.01	1921.2	1890.51	1834.53	1923.61	1875.92	1829.79	1707.98	1805.72	1764.09	1942.59
ENSORLG00000000991	vdac1	voltage dependent anion channel 1 [Source:NCBI gene;Acc:101173964]	7572.13	0.00775723	0.0385052	0.201459	0.840339	0.955646	7543.51	7393.76	7452.12	7102.98	7691.16	8132.46	7791.13	8074.44	7595.83	7262.82	7556.01	7269.39
ENSORLG00000000994	usp4	ubiquitin specific peptidase 4 [Source:NCBI gene;Acc:101173051]	4325.63	0.00404817	0.0312581	0.129508	0.896956	0.970204	4294.69	4516.59	4485.13	4280.92	4261.47	4071.79	4282.37	4474.22	4333.19	4229.79	4357.06	4320.33
ENSORLG00000000996	opa3	outer mitochondrial membrane lipid metabolism regulator OPA3 [Source:NCBI gene;Acc:101156266]	204.704	-0.0189895	0.0969403	-0.195889	0.844697	0.956545	228.641	238.05	181.217	189.849	203.033	195.228	224.589	212.613	198.802	203.566	206.506	174.358
ENSORLG00000000997	2006-09-01	septin 6 [Source:NCBI gene;Acc:101158862]	4031.78	0.0333757	0.0310228	1.07585	0.281996	0.674531	3910.04	3953.88	4052.57	3972.81	4024.02	3998.74	4199.75	4172.28	3904.68	4075.11	4240.66	3876.83
ENSORLG00000001000	nipsnap1	nipsnap homolog 1 [Source:NCBI gene;Acc:101164564]	388.901	0.23843	0.0975185	2.44497	0.0144864	0.170337	374.644	322.08	365.518	348.755	425.554	304.117	381.425	369.531	511.87	428.079	446.18	389.06
ENSORLG00000001002	HNRNPUL1	heterogeneous nuclear ribonucleoprotein U like 1 [Source:NCBI gene;Acc:101159602]	23491.8	0.0203076	0.0186313	1.08998	0.275723	0.668428	23652.1	23439.2	22784.8	23074.1	23555	23452	23298.9	23720.8	23475.3	23581.5	24267.5	23600.4
ENSORLG00000001004	hsd17b12b	very-long-chain 3-oxoacyl-CoA reductase-B [Source:NCBI gene;Acc:101160884]	3025.79	-2.20337e-05	0.0380052	-0.000579756	0.999537	0.99983	2904.6	2998.58	3166.98	2818.59	3065.81	3204.41	3094.06	3050.49	2955.78	2933.61	2986.19	3130.39
ENSORLG00000001012	NA	PTTG1 regulator of sister chromatid separation, securin [Source:NCBI gene;Acc:101159111]	1439.24	-0.0739757	0.0594297	-1.24476	0.21322	0.603368	1565.63	1313.28	1547.87	1585.85	1538.84	1303.67	1357.3	1530.21	1408.59	1357.33	1377.94	1384.42
ENSORLG00000001014	ncapd3	non-SMC condensin II complex subunit D3 [Source:NCBI gene;Acc:101164995]	1786.27	-0.0202909	0.0358481	-0.566025	0.571377	0.85853	1817.33	1753.38	1787.05	1809.96	1865.1	1762.41	1804.15	1877.73	1741.78	1772.12	1754.64	1689.54
ENSORLG00000001020	hapln1b	hyaluronan and proteoglycan link protein 1 [Source:NCBI gene;Acc:101160748]	418.984	-0.0589631	0.108733	-0.542276	0.587629	0.865742	469.972	437.004	350.642	443.858	343.061	520.176	415.356	372.433	395.054	396.787	510.046	373.423
ENSORLG00000001021	borcs5	BLOC-1 related complex subunit 5 [Source:NCBI gene;Acc:101159433]	377.842	0.113712	0.0655154	1.73565	0.0826253	0.404241	339.463	349.489	366.362	386.57	353.759	383.787	420.519	359.755	404.547	388.23	384.216	397.411
ENSORLG00000001023	ryk	receptor like tyrosine kinase [Source:NCBI gene;Acc:101164793]	2952.91	-0.015239	0.0452337	-0.336894	0.736197	0.923793	3065.6	2879.61	3090.31	2932.21	2930.83	2913.18	3253.78	2795.1	2851.21	2995.33	3015.51	2712.3
ENSORLG00000001024	elac2	elaC ribonuclease Z 2 [Source:NCBI gene;Acc:101161058]	1451.46	0.0699582	0.0422165	1.65713	0.0974928	0.435729	1437.03	1498.35	1358.1	1339.84	1399.02	1465.43	1476	1533.34	1564.89	1470.9	1463.38	1411.25
ENSORLG00000001026	upf3b	UPF3B regulator of nonsense mediated mRNA decay [Source:NCBI gene;Acc:101159680]	2525.34	0.0402207	0.0403151	0.997658	0.318445	0.704597	2300.71	2489.69	2555.9	2426.38	2496.44	2676.89	2676.97	2621.99	2453	2495.33	2532.93	2577.82
ENSORLG00000001027	cetn3	centrin 3 [Source:NCBI gene;Acc:101165824]	818.805	-0.0139066	0.0665956	-0.208821	0.834588	0.953698	917.165	836.143	749.433	800.256	840.285	795.17	903.202	850.482	772.003	871.917	743.073	746.526
ENSORLG00000001029	rasgrp4	RAS guanyl-releasing protein 1 [Source:NCBI gene;Acc:101159840]	81.5107	0.282366	0.19036	1.48333	0.137988	0.505595	46.189	74.9337	91.1754	91.8713	63.1572	73.3362	75.4193	80.1871	86.9686	103.02	123.431	68.4391
ENSORLG00000001031	ZHX1	zinc fingers and homeoboxes protein 1 [Source:NCBI gene;Acc:101174681]	1142.19	0.0232933	0.0535473	0.435004	0.66356	0.899057	1028.66	1142.5	1172.16	1079.5	1187.81	1189.57	1191.11	1132.08	1114.42	1210.1	1214.92	1043.43
ENSORLG00000001033	emc3	ER membrane protein complex subunit 3 [Source:NCBI gene;Acc:101173295]	2344.62	0.0513698	0.0387	1.32739	0.184381	0.570656	2228.28	2419.66	2336.11	2367.33	2211.71	2252.39	2414.88	2506.4	2464.99	2295.09	2249.77	2388.8
ENSORLG00000026222	NA	membrane protein FAM159B [Source:NCBI gene;Acc:101174624]	60.4331	-1.09829	0.342207	-3.20943	0.00132997	0.040943	103.16	93.2152	98.4508	70.3781	112.186	17.2538	53.7462	22.7826	41.9455	57.9547	24.6987	29.4256
ENSORLG00000001036	itchb	E3 ubiquitin-protein ligase Itchy [Source:NCBI gene;Acc:101174746]	1300.66	0.0340618	0.0398714	0.854291	0.392944	0.762458	1325.45	1274.92	1328.59	1294.17	1287.37	1198.73	1302.79	1279.8	1307.08	1379.11	1280.9	1349.06
ENSORLG00000001037	nkap	NFKB activating protein [Source:NCBI gene;Acc:101160419]	3314.24	-0.00132598	0.0414949	-0.0319552	0.974508	0.992512	3184.35	3461.25	3369.15	3183.26	3333.69	3366.16	3449.75	3495.2	3435.38	3225.03	3023.73	3243.91
ENSORLG00000001038	ttc17	tetratricopeptide repeat domain 17 [Source:NCBI gene;Acc:101161041]	508.748	-0.0348451	0.10377	-0.335791	0.737028	0.924053	432.653	412.098	579.406	484.872	564.32	618.279	546.161	529.806	542.064	435.828	513.681	445.808
ENSORLG00000001240	NA	NA	48.2562	-1.08251	0.238889	-4.53144	5.85835e-06	0.00083451	63.4065	105.743	40.2189	53.8684	64.0688	65.9169	34.2495	34.9856	28.586	19.0695	33.6957	35.2649
ENSORLG00000001040	zbtb33	zinc finger and BTB domain containing 33 [Source:NCBI gene;Acc:101160666]	211.221	0.0303326	0.0937881	0.323417	0.74638	0.927587	201.256	202.767	211.757	208.943	215.827	212.494	191.13	211.721	188.124	198.091	255.793	236.747
ENSORLG00000001041	rnf141	ring finger protein 141 [Source:NCBI gene;Acc:101159666]	317.562	0.172174	0.0951848	1.80884	0.0704761	0.374969	370.536	298.716	314.778	276.856	237.591	291.554	367.517	300.414	327.892	348.426	329.245	347.219
ENSORLG00000001042	map2k4a	mitogen-activated protein kinase kinase 4 [Source:NCBI gene;Acc:101174917]	1179.84	0.024558	0.0453711	0.54127	0.588322	0.866204	1204.22	1191.3	1185.33	1120.6	1160.65	1158.16	1290.3	1097.31	1195.94	1220.08	1167.53	1166.72
ENSORLG00000001043	tmem220	transmembrane protein 220 [Source:ZFIN;Acc:ZDB-GENE-131121-194]	141.856	-0.158495	0.126857	-1.2494	0.21152	0.600858	152.071	121.688	138.025	168.192	189.771	128.418	127.15	111.319	149.997	132.372	152.068	131.206
ENSORLG00000001045	sned1	sushi, nidogen and EGF like domains 1 [Source:NCBI gene;Acc:101165046]	201.883	0.0291409	0.102688	0.28378	0.776579	0.9359	234.257	183.966	191.659	200.946	180.896	207.059	207.86	193.361	242.41	171.302	190.225	218.65
ENSORLG00000001047	sco1	protein SCO1 homolog, mitochondrial [Source:NCBI gene;Acc:101175404]	651.62	-0.0523731	0.0545022	-0.960936	0.336584	0.719987	688.267	617.585	610.485	690.577	680.426	696.868	666.184	632.255	612.873	620.883	635.926	667.107
ENSORLG00000030472	NA	NA	419.694	-1.06515	0.327235	-3.25499	0.00113397	0.0368337	821.628	866.814	381.221	498.006	431.226	408.436	209.447	171.972	163.364	301.444	294.067	488.705
ENSORLG00000001049	NA	atlastin GTPase 2 [Source:NCBI gene;Acc:101169833]	414.519	-0.0345834	0.0592299	-0.583884	0.559298	0.85219	416.666	439.326	427.094	396.655	415.507	420.902	419.543	402.093	385.095	404.773	433.859	412.72
ENSORLG00000001050	nos1	nitric oxide synthase 1 [Source:NCBI gene;Acc:100049502]	404.919	0.137128	0.0724082	1.89382	0.0582492	0.343789	364.223	390.415	408.904	395.627	335.046	417.823	399.714	462.753	392.975	416.209	461.169	414.171
ENSORLG00000001052	NA	xylosyltransferase 1 [Source:NCBI gene;Acc:100049491]	736.863	-0.175085	0.0646551	-2.70798	0.00676948	0.111348	848.861	740.934	732.304	765.477	797.298	805.89	702.574	664.465	714.666	786.003	676.642	607.243
ENSORLG00000001053	NA	RNA-binding protein 5-B [Source:NCBI gene;Acc:101169440]	46.1789	0.0445842	0.197897	0.225289	0.821754	0.950155	41.7019	53.0585	41.8685	40.1565	43.9215	52.0796	38.8366	69.0458	33.454	47.2321	44.3188	48.4736
ENSORLG00000001054	tmem255a	transmembrane protein 255A [Source:NCBI gene;Acc:101160916]	272.957	0.0892398	0.0868142	1.02794	0.303978	0.69247	270.268	225.395	246.93	291.255	261.399	293.122	283.791	267.491	292.478	303.172	296.316	243.872
ENSORLG00000001056	NA	class I histocompatibility antigen, F10 alpha chain [Source:NCBI gene;Acc:101175416]	42.5345	-0.365466	0.221245	-1.65186	0.0985631	0.437059	43.5718	60.66	45.0639	56.0942	51.6072	29.8207	31.8504	32.1822	35.2026	29.9532	36.8996	57.5087
ENSORLG00000001057	ryr1b	ryanodine receptor 1 [Source:NCBI gene;Acc:101160087]	101.427	0.0967813	0.141545	0.683751	0.494132	0.818464	103.241	100.938	99.9284	65.3539	101.484	117.79	103.522	90.6984	91.9946	122.741	112.618	106.808
ENSORLG00000001061	rapgef6	Rap guanine nucleotide exchange factor 6 [Source:NCBI gene;Acc:101165993]	442.393	0.102474	0.0655052	1.56436	0.117732	0.474082	442.669	471.173	440.219	405.712	385.351	413.365	471.185	445.473	455.113	479.615	418.688	480.158
ENSORLG00000001063	vdralpha	vitamin D receptor alpha [Source:NCBI gene;Acc:100169844]	905.826	0.0494942	0.0479261	1.03272	0.301736	0.690121	905.891	892.964	935.647	880.385	891.542	832.423	950.394	879.646	897.586	932.994	992.065	878.379
ENSORLG00000001064	rab40c	ras-related protein Rab-40C [Source:NCBI gene;Acc:101161809]	211.832	0.123898	0.0994402	1.24595	0.212781	0.602938	182.874	230.121	198.964	230.628	200.265	171.691	217.804	199.627	230.416	199.954	255.975	223.661
ENSORLG00000001071	rfc5	replication factor C subunit 5 [Source:NCBI gene;Acc:101164811]	2436.29	0.0370096	0.0522456	0.708378	0.478711	0.81291	2264.34	2349.59	2244.46	2368.21	2395.44	2813.2	2435.85	2521.1	2542.9	2509.05	2448.98	2342.39
ENSORLG00000001072	lamp2	lysosomal associated membrane protein 2 [Source:NCBI gene;Acc:101162376]	2165.82	-0.0426836	0.146417	-0.291521	0.770653	0.934651	2171.18	2257.54	2474.08	2265.65	2112.92	1905.04	2095.89	1731.45	2131.91	1649.14	2060.97	3134.06
ENSORLG00000001073	crocc2	rootletin [Source:NCBI gene;Acc:101165296]	41.6507	0.0300691	0.196044	0.153379	0.878099	0.96564	30.7939	38.2379	42.0608	34.7953	52.6159	49.509	43.7598	43.4833	40.2687	39.9832	52.6836	31.6164
ENSORLG00000001074	arl6ip1	ADP ribosylation factor like GTPase 6 interacting protein 1 [Source:NCBI gene;Acc:101155434]	3825.98	-0.100883	0.037544	-2.68705	0.00720864	0.116661	4122.31	3890.52	3636.55	4148.91	4061.79	3899.94	3716.45	3622.18	3823.5	3739.65	3709.98	3540.01
ENSORLG00000010591	coch	cochlin [Source:NCBI gene;Acc:101168003]	52.1698	-1.06078	0.179464	-5.91082	3.40414e-09	2.12808e-06	70.4899	80.3705	62.7135	67.4525	60.1286	81.8508	35.0306	33.0584	27.7932	24.54	38.9344	43.6753
ENSORLG00000001078	NA	serine/arginine repetitive matrix protein 2 [Source:NCBI gene;Acc:101162294]	8296.07	0.0244281	0.0374623	0.652071	0.514356	0.828677	7975.33	7964.26	8656.73	8542.57	8483.86	7731.7	8582.88	8618.36	8378.09	7802.53	8328.78	8487.78
ENSORLG00000001082	gnai2	guanine nucleotide-binding protein G(i) subunit alpha 2 [Source:NCBI gene;Acc:100125814]	1644	-6.88743e-05	0.0635728	-0.00108339	0.999136	0.999669	1697.31	1756.16	1769.19	1660.45	1607.26	1370.87	1679.46	1607.25	1673.04	1553.53	1527.66	1825.83
ENSORLG00000001083	hdac7a	histone deacetylase 7 [Source:NCBI gene;Acc:101159670]	51.4731	-0.0396609	0.21548	-0.184058	0.853968	0.959258	71.3011	58.1528	40.4259	50.468	45.9651	45.3056	32.9524	41.8729	56.8527	52.6804	75.2791	46.4216
ENSORLG00000001084	wsb2	WD repeat and SOCS box containing 2 [Source:NCBI gene;Acc:101165065]	1734.87	-0.114065	0.0684489	-1.66643	0.0956279	0.432712	1875.64	1835.65	1899.52	1877.64	1865.08	1463.92	1562.56	1497.89	1666.31	1700.92	1702.09	1871.27
ENSORLG00000001085	LGALS4	galectin 4 [Source:HGNC Symbol;Acc:HGNC:6565]	385.917	0.212162	0.129871	1.63364	0.102334	0.445531	327.143	357.88	261.436	375.418	374.116	450.789	369.075	487.536	406.173	477.901	440.941	302.6
ENSORLG00000001088	macroh2a2	core histone macro-H2A.2 [Source:NCBI gene;Acc:101166735]	2226.27	-0.0190066	0.0616417	-0.30834	0.757824	0.93141	2358.59	2091.27	2211.04	2331.04	2482.76	1972.37	2350.24	2021.69	2269.69	2112.74	2100.32	2413.49
ENSORLG00000001089	inka1a	PAK4-inhibitor inka2 [Source:NCBI gene;Acc:101173539]	623.681	0.0808879	0.117293	0.689622	0.490432	0.818018	620.118	667.261	494.707	578.367	529.087	746.834	527.266	685.979	649.827	660.518	811.732	512.475
ENSORLG00000001090	swap70b	switch-associated protein 70 [Source:NCBI gene;Acc:101174342]	316.891	-0.0585424	0.0900282	-0.650267	0.515519	0.829352	357.364	308.74	302.539	320.486	314.926	337.528	358.612	273.609	310.059	276.916	282.778	359.13
ENSORLG00000001091	NA	V-set and immunoglobulin domain containing 10 [Source:NCBI gene;Acc:101165560]	1364.86	-0.079036	0.0798462	-0.989853	0.322246	0.708712	1487.38	1495.49	1468.95	1435.17	1470.37	1054.62	1407.92	1231.08	1270.35	1333.67	1244.08	1479.2
ENSORLG00000001095	acads	acyl-CoA dehydrogenase short chain [Source:NCBI gene;Acc:101166811]	913.78	-0.0389179	0.0560673	-0.694128	0.487602	0.816959	868.17	959.456	1035.67	854.958	900.503	935.052	832.238	889.518	899.606	948.94	927.583	913.666
ENSORLG00000001098	si:dkey-16l2.16	ras-related protein Rab-35 [Source:NCBI gene;Acc:101155198]	559.029	0.0197266	0.0643209	0.30669	0.75908	0.931556	608.027	570.256	510.111	572.531	522.531	548.085	580.587	532.024	588.396	604.869	502.387	568.545
ENSORLG00000001103	pebp1	phosphatidylethanolamine binding protein 1 [Source:NCBI gene;Acc:101165313]	3028.43	0.0128916	0.0548432	0.235063	0.81416	0.947526	2970.3	3042.66	2775.77	3008.63	3194.9	3099.68	3076.41	3325.87	2961.89	3187.2	3089.87	2608.02
ENSORLG00000001105	vps52	VPS52 subunit of GARP complex [Source:NCBI gene;Acc:101165569]	925.205	0.010324	0.0445942	0.231511	0.816918	0.948124	888.867	972.742	909.915	933.927	871.007	953.748	938.575	895.175	966.909	900.633	939.503	931.463
ENSORLG00000001109	NA	TNF receptor-associated factor 5 [Source:NCBI gene;Acc:101170323]	73.2694	-0.236635	0.156884	-1.50835	0.131465	0.494578	88.4756	56.9018	70.3195	90.7439	78.9525	90.2168	58.0219	73.768	72.8808	68.1201	75.9569	54.8754
ENSORLG00000001110	cul4b	cullin 4B [Source:NCBI gene;Acc:101161413]	980.34	0.0871187	0.0632032	1.37839	0.168083	0.549123	919.881	1032.82	912.208	970.23	899.273	969.974	1025.45	1060.12	954.542	923.783	934.21	1161.58
ENSORLG00000001112	wee1	WEE1 G2 checkpoint kinase [Source:NCBI gene;Acc:101160159]	3764.6	-0.0939718	0.0344478	-2.72795	0.00637291	0.108903	4100.34	3879.19	3911.24	3778.55	4014.63	3636.82	3674.38	3761.25	3491.06	3613.54	3658.17	3656.01
ENSORLG00000001113	rps18	ribosomal protein S18 [Source:NCBI gene;Acc:101166313]	40349.7	-0.0276425	0.0503193	-0.549341	0.582771	0.864189	42807.1	41643.6	37455	39194.3	41753	41565.1	37652.2	42104.8	41583.2	43694	38702.5	36041.1
ENSORLG00000001114	anapc2	anaphase promoting complex subunit 2 [Source:NCBI gene;Acc:101154953]	1774.53	-0.0036365	0.0356236	-0.102081	0.918692	0.977191	1691.15	1747.92	1766.23	1792.97	1771.81	1895.7	1811.27	1767.5	1793.05	1715.14	1752.58	1789.01
ENSORLG00000001115	NA	NA	129.314	0.0513019	0.179794	0.285336	0.775387	0.935711	123.138	119.445	104.002	138.928	136.281	140.926	114.954	209.978	110.326	153.49	106.336	93.9681
ENSORLG00000001116	AXL	AXL receptor tyrosine kinase [Source:NCBI gene;Acc:101160333]	307.298	-0.0628822	0.0770019	-0.816632	0.414139	0.773681	339.312	300.499	314.518	328.084	281.526	318.129	291.713	304.437	265.03	317.49	336.239	290.594
ENSORLG00000001117	rcor3	REST corepressor 3 [Source:NCBI gene;Acc:101170567]	561.008	-0.096867	0.0635544	-1.52416	0.127469	0.489669	611.568	593.264	546.625	519.334	587.84	622.743	594.475	500.072	558.312	528.618	547.037	522.209
ENSORLG00000001119	rnf25	ring finger protein 25 [Source:NCBI gene;Acc:101155690]	765.124	-0.043024	0.060524	-0.710859	0.477172	0.811406	783.651	804.636	698.196	740.144	895.401	740.533	767.807	771.501	770.554	736.102	701.385	771.58
ENSORLG00000001122	c1galt1c1	C1GALT1 specific chaperone 1 [Source:NCBI gene;Acc:101161898]	241.137	0.00681012	0.0858674	0.0793098	0.936786	0.980801	234.774	240.696	228.43	233.751	261.692	244.709	223.885	226.185	255.18	219.811	239.302	285.231
ENSORLG00000001125	taok3a	TAO kinase 3 [Source:NCBI gene;Acc:101156330]	131.21	0.081927	0.153562	0.533513	0.593679	0.868202	121.279	118.769	186.092	133	97.7277	106.168	136.601	142.938	132.328	130.765	162.585	106.27
ENSORLG00000001126	scly	selenocysteine lyase [Source:NCBI gene;Acc:101165796]	362.697	0.0475711	0.0659144	0.721711	0.470472	0.808729	374.889	336.056	346.971	349.027	368.545	365.108	360	374.229	372.929	384.451	389.379	330.783
ENSORLG00000001127	RING1	ring finger protein 1 [Source:NCBI gene;Acc:101165819]	1237.22	0.0123791	0.046745	0.264822	0.791146	0.939096	1261.23	1221.93	1344.8	1174.54	1228.04	1158.8	1286.17	1252.72	1201.61	1193.37	1315.71	1207.68
ENSORLG00000001129	plxna1a	plexin-A1 [Source:NCBI gene;Acc:101175236]	66.9871	0.266633	0.188388	1.41534	0.156968	0.535538	54.8227	65.6198	70.1961	41.3878	71.9822	61.2042	68.0173	53.0572	86.8892	59.4732	98.3394	72.8559
ENSORLG00000001130	znf143b	zinc finger protein 143 [Source:NCBI gene;Acc:101160405]	1680.09	0.0832313	0.0361977	2.29936	0.0214847	0.210638	1644.77	1625.09	1583.99	1623.69	1620.32	1690.65	1650.07	1745.83	1739.38	1755.04	1815.47	1666.76
ENSORLG00000001133	grk3	G protein-coupled receptor kinase 3 [Source:NCBI gene;Acc:111948284]	2215.38	0.0936	0.0486558	1.92372	0.0543898	0.333201	2067.1	2070.59	2191.91	2137.47	2005.88	2389.51	2301.38	2142.77	2198.49	2247.32	2409.53	2422.55
ENSORLG00000001134	dnajc27	DnaJ heat shock protein family (Hsp40) member C27 [Source:NCBI gene;Acc:101174982]	778.444	0.233041	0.0822716	2.83258	0.00461739	0.0893108	634.738	654.452	817.869	756.772	767.379	663.278	842.036	888.912	698.459	954.374	859.196	803.865
ENSORLG00000001137	kat8	lysine acetyltransferase 8 [Source:NCBI gene;Acc:101155932]	2643.69	0.0724896	0.0557595	1.30004	0.193587	0.58201	2433.42	2443.24	2553.87	2478.13	2618.89	2941.66	2843.54	2716.28	2478.9	2940.07	2730.16	2546.15
ENSORLG00000001139	gbf1	golgi brefeldin A resistant guanine nucleotide exchange factor 1 [Source:NCBI gene;Acc:101172839]	1247.53	-0.101498	0.073776	-1.37575	0.168898	0.549942	1391.27	1236.65	1371.32	1391.96	1304.56	1049.08	1182.82	1171.61	1234.87	1044.57	1330.91	1260.72
ENSORLG00000001141	creg1	cellular repressor of E1A stimulated genes 1 [Source:NCBI gene;Acc:101175465]	54.0164	-0.0169083	0.19552	-0.0864789	0.931086	0.980248	60.6687	78.3084	42.1321	37.8458	52.5332	54.2779	49.5635	48.3626	60.4906	50.0412	46.3639	67.6093
ENSORLG00000001142	NA	uncharacterized LOC101156171 [Source:NCBI gene;Acc:101156171]	473.353	0.426049	0.53236	0.800301	0.423536	0.778999	276.294	121.344	330.014	365.439	410.425	920.841	746.699	297.341	122.869	967.841	453.512	667.617
ENSORLG00000001144	RPL27A	ribosomal protein L27a [Source:NCBI gene;Acc:101160900]	47715.4	-0.0465133	0.0472266	-0.984895	0.324676	0.710186	49758.3	47455.9	45437.4	47510.9	51965.8	48781.5	46027.4	50316.6	47954.9	49192.9	46784.7	41398.5
ENSORLG00000001145	slc22a4	solute carrier family 22 member 4 [Source:NCBI gene;Acc:101163192]	126.696	0.130349	0.152546	0.854487	0.392835	0.762458	133.976	91.5051	132.259	121.366	131.99	114.264	96.5226	119.304	175.274	117.221	129.994	156.678
ENSORLG00000001147	NA	histone-lysine N-methyltransferase SETDB2 [Source:NCBI gene;Acc:101163233]	2679.79	-0.0937201	0.0382655	-2.44921	0.0143172	0.16922	2837.33	2838.04	2536.94	2728.68	2906.02	2754.65	2493.34	2655.76	2638.66	2632.36	2628.47	2507.27
ENSORLG00000001150	bbox1	gamma-butyrobetaine hydroxylase 1 [Source:NCBI gene;Acc:101162990]	276.408	0.141222	0.140288	1.00666	0.314099	0.699619	225.01	195.161	297.84	264.372	302.027	294.574	326.131	246.359	201.268	320.32	296.546	347.282
ENSORLG00000001154	suds3	SDS3 homolog, SIN3A corepressor complex component [Source:NCBI gene;Acc:101165810]	2715.27	0.0315895	0.0407534	0.775139	0.438258	0.787852	2844.93	2804.18	2636.26	2446.7	2743.91	2637.79	2734.3	2860.76	2746.31	2772.87	2614.32	2740.89
ENSORLG00000001156	SLC41A3	solute carrier family 41 member 3 [Source:NCBI gene;Acc:101160904]	600.022	0.0479234	0.0806765	0.594019	0.552499	0.8493	557.162	590.267	562.6	586.231	626.19	617.339	559.647	566.385	573.705	667.745	750.812	542.184
ENSORLG00000001157	f7l	coagulation factor VII [Source:NCBI gene;Acc:101154762]	128.068	-0.209312	0.141837	-1.47572	0.140019	0.507896	165.388	166.582	112.426	127.955	134.374	116.171	97.8221	94.6706	133.099	130.741	120.676	136.912
ENSORLG00000001168	NA	NA	326.101	0.272276	0.138118	1.97133	0.0486862	0.317796	346.352	362.589	299.043	247.352	261.617	253.942	327.012	291.349	277.188	380.007	387.363	479.392
ENSORLG00000001174	hspa12a	heat shock 70 kDa protein 12A [Source:NCBI gene;Acc:101167227]	1041.91	0.00949975	0.0506281	0.187638	0.851161	0.958819	1058.67	1001.3	1071.31	1067.69	1004.37	1024.89	1021.37	958.133	1047.66	1001.7	1092.99	1152.81
ENSORLG00000001185	slc22a5	solute carrier family 22 member 5 [Source:NCBI gene;Acc:101165246]	2151.84	-0.142128	0.0854839	-1.66263	0.0963869	0.434098	2752.13	2451.17	2182.43	2236.94	2179.29	1742.5	2330.61	1999.98	1962.05	1901.21	2059.37	2024.35
ENSORLG00000001194	ocrl	OCRL inositol polyphosphate-5-phosphatase [Source:NCBI gene;Acc:101162611]	1129.74	-0.0546095	0.0465255	-1.17376	0.240493	0.636983	1104.46	1181.87	1195.84	1137.92	1178.69	1109.56	1214.21	1097.97	1099.35	1036.52	1093.97	1106.51
ENSORLG00000001201	NA	interferon regulatory factor 2-binding protein 2-B [Source:NCBI gene;Acc:101171800]	1804.79	-0.00983412	0.0501862	-0.195953	0.844647	0.956545	1746.52	1768.52	1761.02	1903.76	1781.83	1904.21	1765.25	1747.46	1833.26	1602.48	1882.43	1960.7
ENSORLG00000001204	NA	NA	5681.85	-0.104522	0.0607664	-1.72006	0.0854211	0.411749	6532.86	5548.04	5610.78	6085.5	6077.91	5468.57	4877.72	5384.41	6221.06	5307.63	5235.8	5831.99
ENSORLG00000001210	znrf3	zinc and ring finger 3 [Source:NCBI gene;Acc:101158028]	609.566	0.0562782	0.0704924	0.798359	0.424662	0.779916	545.858	591.496	602.004	573.043	576.964	698.381	642.018	563.944	570.739	648.981	687.829	613.539
ENSORLG00000001213	NA	NA	221.696	-0.0751259	0.113676	-0.660875	0.508693	0.826718	255.242	194.937	212.641	260.191	235.361	206.669	225.61	171.125	188.972	261.836	229.528	218.239
ENSORLG00000001215	coq5	coenzyme Q5, methyltransferase [Source:NCBI gene;Acc:101166721]	641.417	-0.138263	0.0697473	-1.98234	0.0474415	0.314256	700.755	725.932	567.994	647.861	664.859	726.751	598.424	692.727	592.509	604.277	585.699	589.214
ENSORLG00000001217	psma1	proteasome 20S subunit alpha 1 [Source:NCBI gene;Acc:101161396]	6719.42	-0.00426352	0.0410509	-0.103859	0.917281	0.976714	6396.65	6473.57	6454.93	6668.13	6956.08	7434.61	6857.75	6877.05	6840.43	6716.42	6631.84	6325.61
ENSORLG00000001218	NA	semaphorin-6D [Source:NCBI gene;Acc:101160329]	258.383	-0.0513396	0.102399	-0.501368	0.616112	0.878072	299.124	260.521	248.627	297.234	211.516	259.606	262.219	212.945	303.933	249.786	248.597	246.488
ENSORLG00000001220	atp6v1ba	V-type proton ATPase subunit B, brain isoform-like [Source:NCBI gene;Acc:101173571]	4193.78	-0.0449806	0.0567441	-0.792691	0.427958	0.781978	4323.27	3845.48	4346.37	4658.13	4528.48	3853.09	4246.97	3895.89	4327.92	3739.17	4267.74	4292.85
ENSORLG00000001221	rbm34	RNA binding motif protein 34 [Source:NCBI gene;Acc:101172304]	1766.23	0.0975998	0.0590853	1.65185	0.0985661	0.437059	1619.93	1846.52	1663.9	1619.79	1594.76	1896.62	1954.9	1959.18	1861.91	1814.08	1666.16	1697.04
ENSORLG00000001225	NA	cytochrome P450 2F3 [Source:NCBI gene;Acc:101157144]	2136.21	0.0269727	0.0695365	0.387893	0.698095	0.910668	2346.17	2044.13	2056.96	2183.22	2086.77	1977.48	1955.14	2030.47	2241.67	1910.69	2234.59	2567.17
ENSORLG00000001226	slc22a21	solute carrier family 22 member 5-like [Source:NCBI gene;Acc:101164991]	79.8933	0.324294	0.202416	1.60212	0.109129	0.458448	69.5062	57.8644	80.5159	70.4051	74.0487	73.384	77.4003	67.9453	101.379	57.8148	84.2845	144.172
ENSORLG00000001227	mrps30	mitochondrial ribosomal protein S30 [Source:NCBI gene;Acc:101167212]	956.867	0.0720588	0.0557272	1.29306	0.195989	0.584892	933.759	917.19	844.794	969.043	877.728	1058.05	973.929	975.401	1033.48	948.805	937.863	1012.37
ENSORLG00000001230	NA	serine/arginine-rich splicing factor 2 [Source:NCBI gene;Acc:101163660]	5788.17	0.0172079	0.0385728	0.446113	0.655515	0.894985	5625.55	5595.5	5687.33	5736.43	5842.71	6042.58	6082.68	5975.09	5895.09	5810.69	5230.53	5933.84
ENSORLG00000001231	pcid2	PCI domain containing 2 [Source:NCBI gene;Acc:101155259]	2596.98	0.0241136	0.0421168	0.572541	0.566955	0.856793	2575.72	2359.3	2472.63	2559.79	2715.72	2775.55	2652.05	2628.78	2491.27	2682.43	2653.59	2596.96
ENSORLG00000001235	hint2	histidine triad nucleotide-binding protein 2, mitochondrial [Source:NCBI gene;Acc:101167460]	286.491	0.0182287	0.0836533	0.217907	0.827501	0.951788	306.296	281.107	242.739	317.933	297.566	263.306	292.021	312.018	281.647	307.862	260.096	275.303
ENSORLG00000001237	NA	solute carrier family 22 member 5 [Source:NCBI gene;Acc:101164738]	89.6004	0.0558658	0.148341	0.376605	0.706467	0.913392	99.1238	88.3796	83.4937	103.772	91.2631	61.3248	106.126	73.6037	93.88	86.1919	104.11	83.9367
ENSORLG00000001238	NA	cytochrome P450 2F3-like [Source:NCBI gene;Acc:101156755]	1973.68	-0.0313859	0.0662368	-0.473843	0.635612	0.886014	2341.98	2226.23	1808.23	1825.93	1944.03	1821.54	1932.55	1927	1936.31	2024.55	2036.54	1859.29
ENSORLG00000000884	NA	NA	43.6263	-1.04853	0.218063	-4.8084	1.5214e-06	0.00026102	64.581	73.3464	59.9146	39.9658	54.9261	60.3261	27.2034	20.8287	37.4813	36.2982	17.914	30.7296
ENSORLG00000001245	mindy1	MINDY lysine 48 deubiquitinase 1 [Source:NCBI gene;Acc:101169710]	2160.45	-0.0210963	0.0408607	-0.516298	0.605646	0.874851	2268.37	2193.82	2069.97	2160.38	2201.23	2159.84	2143.4	2035.11	2090.16	2130	2363.32	2109.8
ENSORLG00000001246	si:ch211-220i18.4	SRSF protein kinase 3 [Source:NCBI gene;Acc:101161885]	45.0683	0.118574	0.183862	0.64491	0.518985	0.83026	42.315	46.0817	40.9423	48.2568	45.5413	35.9069	44.1877	41.6635	39.0046	63.4333	52.7888	40.6982
ENSORLG00000001247	NA	inositol hexakisphosphate kinase 2 [Source:NCBI gene;Acc:101155919]	1989.92	-0.064906	0.046929	-1.38307	0.166644	0.54767	1952.97	2044.06	2156.41	2003.05	1874.72	2176.61	1952.17	2039	1782.89	2018.86	1926.5	1951.82
ENSORLG00000001253	tbce	tubulin folding cofactor E [Source:NCBI gene;Acc:101171303]	907.37	0.151252	0.0619559	2.44129	0.0146348	0.17103	763.354	795.23	869.742	823.473	931.105	981.506	950.228	998.418	969.871	972.091	896.289	937.13
ENSORLG00000001254	NA	long-chain-fatty-acid--CoA ligase ACSBG2 [Source:NCBI gene;Acc:101158282]	2741.02	0.194138	0.0942355	2.06014	0.0393851	0.287709	2548.17	2393.29	2771.99	2711.47	2554.37	2362.35	3160.1	2451.63	3027.41	2637.39	2446.35	3827.68
ENSORLG00000001255	NA	cyclin-dependent kinase-like 1 [Source:NCBI gene;Acc:101157382]	86.0342	0.221912	0.17105	1.29735	0.19451	0.582933	102.51	77.305	71.5876	86.3087	75.0717	62.818	86.2719	65.3802	126.814	79.9509	100.174	98.2185
ENSORLG00000001256	mfsd11	major facilitator superfamily domain containing 11 [Source:NCBI gene;Acc:101163902]	2733.62	0.0731729	0.0452894	1.61567	0.106165	0.453102	2739.57	2465.73	2736.59	2797.34	2695.39	2552.21	2986.1	2693.23	2719.63	2639.69	2795.93	2982.05
ENSORLG00000001257	NA	SEC61 translocon alpha 1 subunit [Source:NCBI gene;Acc:101175640]	17502.8	-0.0767065	0.0397781	-1.92836	0.0538105	0.332366	17837	18129.7	18462.9	18414.8	17610	17348.8	16569.2	16814.4	16980.4	15679	17400.7	18786.3
ENSORLG00000001259	madd	MAP kinase activating death domain [Source:NCBI gene;Acc:101163236]	271.434	-0.0352777	0.0836517	-0.421722	0.673228	0.902605	270.393	256.06	303.57	275.18	273.945	269.046	287.591	291.599	272.09	245.6	285.303	226.837
ENSORLG00000001260	sox6a	SRY-box containing gene 6a [Source:NCBI gene;Acc:100304448]	39.4558	0.0394829	0.22743	0.173604	0.862176	0.961556	35.2292	22.9223	47.0392	32.1361	38.1258	58.7809	38.3489	37.901	36.611	54.2001	35.3491	36.8256
ENSORLG00000001266	C11orf58	chromosome 6 C11orf58 homolog [Source:NCBI gene;Acc:101161882]	2076.39	0.0197745	0.0412737	0.479106	0.631863	0.884294	2098.46	2131.86	1907.98	2031.79	2086.58	2121.07	2148.73	2166.12	2099.85	2134.3	1918.53	2071.46
ENSORLG00000001268	ubald2	UBA-like domain-containing protein 2 [Source:NCBI gene;Acc:101164154]	150.698	-0.0561877	0.121751	-0.461496	0.644443	0.891258	135.459	144.584	145.768	170.679	142.635	182.995	144.153	118.908	144.747	172.183	175.358	130.913
ENSORLG00000001269	rfx5	regulatory factor X5 [Source:NCBI gene;Acc:101161817]	62.788	0.00659342	0.182179	0.036192	0.971129	0.991133	78.5963	64.6224	73.453	54.6977	62.5911	40.7356	50.3152	74.9008	55.671	58.2466	60.0702	79.5559
ENSORLG00000001271	zdhhc9	zinc finger DHHC-type containing 9 [Source:NCBI gene;Acc:101163338]	197.41	0.0448655	0.116283	0.385831	0.699622	0.910707	160.321	188.874	232.653	198.098	175.9	210.423	218.019	210.221	179.623	166.997	185.684	242.102
ENSORLG00000001272	tgfb1a	transforming growth factor beta-1 [Source:NCBI gene;Acc:101157631]	91.9653	-0.112552	0.146064	-0.770568	0.440963	0.789703	102.512	102.885	93.0081	76.3269	101.902	96.1806	70.1072	71.7022	87.9502	114.5	95.9081	90.602
ENSORLG00000001273	nid1b	nidogen-1 [Source:NCBI gene;Acc:101171549]	889.286	0.00719131	0.0838331	0.0857813	0.93164	0.980466	824.705	901.861	786.603	842.124	861.379	1106.74	749.764	919.738	885.961	964.843	963.123	864.589
ENSORLG00000001274	ccni2	cyclin I family, member 2 [Source:ZFIN;Acc:ZDB-GENE-081106-2]	297.782	0.0193193	0.106329	0.181693	0.855823	0.959923	330.736	296.232	267.717	303.897	310.835	263.752	255.961	238.215	295.134	335.259	366.72	308.928
ENSORLG00000001276	foxj1	forkhead box J1 [Source:NCBI gene;Acc:100301616]	473.284	-0.0706696	0.136657	-0.51713	0.605065	0.874289	449.367	405.354	452.093	571.978	440.029	592.338	533.078	371.141	323.392	589.45	459.569	491.618
ENSORLG00000001277	NA	NA	307.93	-0.610992	0.248791	-2.45585	0.0140554	0.167282	518.135	538.701	293.149	332.366	373.17	176.962	246.684	250.368	191.51	219.774	244.185	310.161
ENSORLG00000001278	plekha7a	pleckstrin homology domain containing A7 [Source:NCBI gene;Acc:101175561]	128.635	0.100202	0.110476	0.906998	0.364408	0.74189	129.894	125.746	130.842	124.036	117.77	116.115	125.207	134.946	156.596	131.501	107.615	143.353
ENSORLG00000001280	trmt12	tRNA methyltransferase 12 homolog [Source:NCBI gene;Acc:101163092]	509.464	0.00877349	0.0577932	0.151808	0.879338	0.965782	473.524	482.459	502.978	500.927	542.979	548.802	531.793	527.226	493.774	501.079	514.911	493.117
ENSORLG00000001282	amdhd2	amidohydrolase domain containing 2 [Source:NCBI gene;Acc:101164646]	3482.2	-0.1143	0.0518449	-2.20465	0.0274785	0.234416	3750.57	3425.04	3431.23	3728.36	3967.03	3418.48	3170	3195.84	3752.1	3246.05	3379.41	3322.27
ENSORLG00000001283	psmb4	proteasome 20S subunit beta 4 [Source:NCBI gene;Acc:101169953]	8573.71	-0.0387223	0.0411983	-0.939901	0.347268	0.728665	8416.99	8522.36	8443.21	8464.21	8593.48	9697.79	8254.85	8660.04	8873.09	8674.98	8050.75	8232.83
ENSORLG00000001286	nr1h3	nuclear receptor subfamily 1 group H member 3 [Source:NCBI gene;Acc:101163474]	718.376	-0.0135063	0.0627475	-0.215248	0.829574	0.952362	700.207	688.394	830.399	672.052	743.615	696.639	767.736	707.25	689.3	705.09	663.338	756.495
ENSORLG00000001289	rps13	ribosomal protein S13 [Source:NCBI gene;Acc:101154861]	30587.7	-0.0922994	0.0493179	-1.87152	0.0612731	0.352843	33177.5	31182.5	28661.7	31030.3	33225	32119.4	28690.9	31188.9	30555.1	31034.5	30104.5	26082
ENSORLG00000001292	pik3c2a	phosphatidylinositol-4-phosphate 3-kinase catalytic subunit type 2 alpha [Source:NCBI gene;Acc:101155105]	1660.87	0.0841245	0.0616617	1.36429	0.172476	0.553394	1457.15	1481.95	1742.72	1520.46	1611.84	1865.28	1854.56	1718.04	1664.21	1684.55	1644.34	1685.34
ENSORLG00000001298	sytl4	synaptotagmin like 4 [Source:NCBI gene;Acc:101163586]	273.913	-0.0177916	0.093452	-0.190382	0.84901	0.958813	327.806	243.869	275.536	282.332	255.293	267.187	274.462	241.666	291.238	236.912	306.781	283.878
ENSORLG00000001299	uroc1	urocanate hydratase 1 [Source:NCBI gene;Acc:101174658]	292.095	-0.241609	0.130004	-1.85847	0.0631025	0.356876	354.006	321.84	361.045	316.728	324.351	219.775	294.89	195.534	269.447	289.721	236.803	321.005
ENSORLG00000001300	plxnb1a	plexin-B1 [Source:NCBI gene;Acc:101162124]	295.304	0.000757788	0.0870485	0.00870535	0.993054	0.99831	290.438	332.49	304.905	300.458	242.906	297.342	265.758	325.498	287.059	270.66	300.71	325.428
ENSORLG00000001301	ppp5c	protein phosphatase 5 catalytic subunit [Source:NCBI gene;Acc:101158545]	1596.24	0.0947539	0.0432012	2.19332	0.0282846	0.237925	1485.23	1542.89	1556.7	1571.86	1423.33	1683.62	1631.79	1625.04	1691.62	1603.09	1613.7	1726.01
ENSORLG00000001303	gpr155b	integral membrane protein GPR155 [Source:NCBI gene;Acc:101175018]	142.748	0.118138	0.125102	0.944336	0.344998	0.727137	138.018	136.323	116.928	153.503	138.024	138.396	140.043	107.886	142.688	152.479	180.2	168.491
ENSORLG00000001304	scarb1	scavenger receptor class B member 1 [Source:NCBI gene;Acc:100144361]	6102.49	-0.0624834	0.121354	-0.514887	0.606632	0.875185	6785.49	6604.62	6320.59	6864.95	5366.09	5464.49	5846.77	5037.77	5721.21	5072.44	6045.46	8099.96
ENSORLG00000001305	NA	CD151 molecule (Raph blood group) [Source:NCBI gene;Acc:101161865]	2500.83	0.0294176	0.0353179	0.832939	0.404879	0.767922	2299.77	2441.82	2528.9	2473.38	2547.9	2566.45	2584.34	2577.79	2576.45	2489.76	2434.52	2488.86
ENSORLG00000001306	NA	THAP domain-containing protein 5 [Source:NCBI gene;Acc:101158963]	920.905	-0.0703595	0.0616565	-1.14115	0.253806	0.648611	981.918	908.377	909.232	1002.83	1008.93	849.256	888.051	804.332	926.542	910.364	859.304	1001.73
ENSORLG00000001308	NUCB2	nucleobindin 2 [Source:NCBI gene;Acc:101162363]	61.0455	0.0430924	0.16918	0.254713	0.798944	0.941118	80.2377	70.5274	50.0627	50.6578	58.9903	49.8191	72.456	60.4754	54.3035	54.4446	67.329	63.2428
ENSORLG00000001311	srpx2	sushi repeat containing protein X-linked 2 [Source:NCBI gene;Acc:101163828]	255.392	-0.0414049	0.0788576	-0.525059	0.599542	0.870539	265.37	251.856	251.585	277.896	258.318	248.788	242.172	288.576	245.966	229.784	242.97	261.424
ENSORLG00000001312	CLASP1	H(+)/Cl(-) exchange transporter 4 [Source:NCBI gene;Acc:101155751]	1930.18	-0.00717047	0.0404415	-0.177305	0.859269	0.960537	2009	1956.69	1996.15	1838.72	1809.22	1997.44	1969.49	1980.03	1822.08	1903.35	1996.37	1883.58
ENSORLG00000001313	sept8a	septin-8-A [Source:NCBI gene;Acc:101166488]	4201.9	-0.0343295	0.0433254	-0.792365	0.428148	0.782116	4103.7	4152.07	4500.92	4272.63	4325.68	4158.99	4540.68	3853.48	3909.3	4184.05	4149.23	4272.02
ENSORLG00000001314	si:dkey-10o6.2	UPF0676 protein C1494.01-like [Source:NCBI gene;Acc:101162596]	4560.13	0.127116	0.0854174	1.48818	0.136704	0.504095	4392.12	4063.3	4484.2	4777.79	4519.42	3918.53	4570.6	4211.72	5271.15	3902.94	4675.02	5934.74
ENSORLG00000001315	NA	claudin-3 [Source:NCBI gene;Acc:101159211]	189.711	0.185925	0.204117	0.910874	0.362362	0.739928	163.973	169.247	132.502	151.482	157.411	290.779	144.723	248.07	213.301	209.752	269.752	125.538
ENSORLG00000001316	ero1b	endoplasmic reticulum oxidoreductase 1 beta [Source:NCBI gene;Acc:101172050]	540.518	-0.0927341	0.0898805	-1.03175	0.30219	0.690538	582.31	647.56	543.551	550.98	559.728	460.684	501.388	537.405	439.056	484.113	573.36	606.083
ENSORLG00000001320	gabpb2a	GA binding protein transcription factor subunit beta 2 [Source:NCBI gene;Acc:101162056]	485.637	0.161829	0.0821675	1.9695	0.0488953	0.318061	448.948	495.599	497.881	472.864	373.476	457.99	478.589	469.243	500.356	485.089	595.882	551.725
ENSORLG00000001324	rabggta	Rab geranylgeranyltransferase subunit alpha [Source:NCBI gene;Acc:101169923]	1518.36	-0.02817	0.0372369	-0.756508	0.449345	0.795622	1558.58	1520.8	1457.31	1531.66	1543.65	1588.41	1464.67	1589.92	1489.65	1488.82	1519.13	1467.76
ENSORLG00000001325	pfkfb4b	6-phosphofructo-2-kinase/fructose-2,6-bisphosphatase 4 [Source:NCBI gene;Acc:101174905]	3049.63	-0.0770269	0.0850408	-0.905764	0.365061	0.742383	3447.08	3005.75	3462.82	3137.81	3167.13	2563.52	2832	2647.58	3312.41	2645.66	2799.31	3574.54
ENSORLG00000001328	gli2b	GLI family zinc finger 2 [Source:NCBI gene;Acc:101164961]	3351.65	0.022995	0.0405106	0.567629	0.570287	0.858129	3169.84	3361.72	3372.1	3354.04	3308.95	3381.09	3203.21	3311.51	3411.06	3630.23	3562.64	3153.44
ENSORLG00000001329	tdg.2	G/T mismatch-specific thymine DNA glycosylase [Source:NCBI gene;Acc:101162834]	800.778	0.0466924	0.0635611	0.734606	0.462579	0.803801	746.187	823.446	772.315	798.663	865.668	721.463	876.402	847.734	820.238	778.9	851.973	706.348
ENSORLG00000001332	mtx2	metaxin 2 [Source:NCBI gene;Acc:101167474]	1687.19	-0.0206932	0.0449011	-0.46086	0.644899	0.891587	1628.97	1580.39	1649.92	1737.78	1729.73	1875.83	1757.59	1661.87	1665.09	1681.69	1668.04	1609.35
ENSORLG00000001339	arpc4	actin-related protein 2/3 complex subunit 4 [Source:NCBI gene;Acc:101159909]	6895.61	-0.0497815	0.0423985	-1.17413	0.240341	0.636798	7530.22	7446.49	6722.34	6614.66	7113.21	6660.94	6986.99	6775.42	6572.8	7151.26	6449.76	6723.28
ENSORLG00000001341	rhbdd1	rhomboid domain containing 1 [Source:NCBI gene;Acc:101160826]	708.156	0.0704989	0.0556366	1.26713	0.205108	0.594168	699.802	715.216	672.195	723.939	708.653	625.882	763.325	761.209	677.437	753.651	674.446	722.117
ENSORLG00000001343	tspan7	tetraspanin 6 [Source:NCBI gene;Acc:101163337]	6333.9	-0.0050668	0.0281054	-0.180278	0.856934	0.960186	6308.11	6386.42	6315.64	6193.33	6646.98	6221.43	6199.39	6635.19	6404.42	6257.01	6204.25	6234.65
ENSORLG00000001344	anp32e	acidic nuclear phosphoprotein 32 family member E [Source:NCBI gene;Acc:101170937]	434.1	-0.0602607	0.0911955	-0.660786	0.50875	0.826718	395.137	431.695	538.559	469.661	394.383	427.54	400.601	432.867	405.382	365.943	466.073	481.36
ENSORLG00000001346	NA	NA	1431.47	-0.0856306	0.0933289	-0.917514	0.358874	0.738319	1405.01	1433.07	1216.43	1440.01	1463.09	1887.93	1319.91	1443.69	1312.21	1548.36	1545.16	1162.76
ENSORLG00000001348	NA	NA	296.21	0.124008	0.0962153	1.28886	0.197447	0.585934	282.252	280.715	253.272	282.806	265.974	337.428	299.277	298.434	273.847	386.841	296.108	297.566
ENSORLG00000001350	krt5	keratin, type II cytoskeletal 8-like [Source:NCBI gene;Acc:101168116]	486222	-0.152934	0.0506863	-3.01726	0.00255074	0.0623995	562494	514818	499825	515855	497936	480881	457791	454787	475957	402072	472650	499596
ENSORLG00000001351	NA	RAB7A, member RAS oncogene family [Source:NCBI gene;Acc:101157360]	2305.05	0.0724387	0.0636975	1.13723	0.255442	0.64965	2361.35	2386.38	2174.5	2215.26	2278.27	2062.86	2265.16	2144.66	2229.44	2266.75	2456.16	2819.83
ENSORLG00000001352	plekho1a	pleckstrin homology domain-containing family O member 1-A [Source:NCBI gene;Acc:101162301]	47.773	0.195106	0.237573	0.821245	0.411506	0.771591	32.9211	32.6618	46.0774	44.4569	41.4022	70.2315	32.9742	56.0022	60.2802	69.8736	48.8933	37.5013
ENSORLG00000001355	NA	ras-related protein O-RAL [Source:NCBI gene;Acc:101156149]	1628.3	0.0109587	0.0376644	0.290957	0.771084	0.934886	1656.04	1635.99	1698.22	1560.94	1574.7	1606.89	1712.51	1625.76	1594.15	1640.85	1562.9	1670.67
ENSORLG00000001357	galnt17	polypeptide N-acetylgalactosaminyltransferase 17 [Source:NCBI gene;Acc:101161071]	82.0744	-0.3433	0.146025	-2.35097	0.0187246	0.193691	77.6258	69.8501	107.816	103.529	97.8604	95.18	78.3391	71.9273	76.6532	73.5828	57.0814	75.4471
ENSORLG00000001358	TGM1	protein-glutamine gamma-glutamyltransferase K [Source:NCBI gene;Acc:101170168]	641.57	-0.120914	0.0925337	-1.3067	0.191314	0.579579	773.072	666.669	684.571	699.314	655.827	530.035	666.923	589.953	641.61	530.333	543.117	717.415
ENSORLG00000021837	ticam1	TIR domain-containing adapter molecule 1 [Source:NCBI gene;Acc:101154981]	43.6728	-1.04254	0.254783	-4.09188	4.2789e-05	0.00346237	74.2683	81.2075	55.8371	45.511	71.7461	23.6094	27.0712	27.4492	25.6874	28.1361	34.7901	28.7601
ENSORLG00000001361	aff4	AF4/FMR2 family member 4 [Source:NCBI gene;Acc:101169723]	953.789	0.016418	0.100718	0.163009	0.870511	0.963619	859.269	882.974	1231.18	900.077	899.312	918.134	1160.98	900.26	963.24	933.643	769.586	1026.8
ENSORLG00000001365	grk5	G protein-coupled receptor kinase 5 [Source:NCBI gene;Acc:101162460]	209.481	-0.0779728	0.0919759	-0.847752	0.396576	0.763214	222.677	226.436	203.711	225.078	222.059	189.573	179.395	191.054	219.185	199.972	197.571	237.064
ENSORLG00000001366	lnpk	endoplasmic reticulum junction formation protein lunapark-B [Source:NCBI gene;Acc:101167978]	1023.85	0.0192787	0.0475391	0.405533	0.685086	0.906531	962.121	1048.53	1030.86	991.903	1002.97	1066.26	1034.35	1111.72	966.175	1030.62	1060.14	980.566
ENSORLG00000001368	gata2	GATA binding protein 2 [Source:NCBI gene;Acc:100125427]	111.616	-0.239279	0.126479	-1.89184	0.0585121	0.344745	105.493	127.658	141.241	128.709	98.9539	123.351	125.476	101.379	99.7353	101.735	89.8119	95.846
ENSORLG00000001372	NA	zinc finger CCHC-type containing 10 [Source:NCBI gene;Acc:101167387]	811.664	-0.0122709	0.0595039	-0.20622	0.836619	0.95459	749.758	857.485	838.258	820.246	798.903	827.541	826.841	837.764	884.31	817.587	697.295	783.975
ENSORLG00000001373	samm50	SAMM50 sorting and assembly machinery component [Source:NCBI gene;Acc:101156081]	534.722	-0.229697	0.0741463	-3.09789	0.00194902	0.0533245	504.077	576.965	565.908	594.765	575.411	647.661	520.114	511.532	475.147	483.463	542.603	419.017
ENSORLG00000001374	agap1	arf-GAP with GTPase, ANK repeat and PH domain-containing protein 1 [Source:NCBI gene;Acc:101165954]	908.223	0.0395417	0.0591798	0.668162	0.50403	0.824635	842.48	826.09	1013.88	887.09	888.049	919.266	1015.2	912.445	930.184	892.266	863.449	908.279
ENSORLG00000001375	ltv1	LTV1 ribosome biogenesis factor [Source:NCBI gene;Acc:101173524]	3962.54	0.0317101	0.0359461	0.882155	0.377693	0.751922	3635.68	4084	3839.56	3850.76	4019.42	4090.35	4128.2	4138.73	3874.19	3960.46	3958.99	3970.1
ENSORLG00000001377	eefsec	eukaryotic elongation factor, selenocysteine-tRNA specific [Source:NCBI gene;Acc:101175147]	1308.65	0.0835501	0.0735686	1.13568	0.256092	0.649732	1272.36	1272.55	1323.46	1389	1285.64	1078.53	1259.41	1440.18	1532.36	1194.67	1218	1437.66
ENSORLG00000001380	cstf2	cleavage stimulation factor subunit 2 [Source:NCBI gene;Acc:101163985]	8839.61	-0.0314477	0.034497	-0.911606	0.361976	0.739472	8663.15	8636.84	8684.98	8806.36	9242.47	9590.78	8874.05	9115.92	8577.45	8870.04	8623.43	8389.89
ENSORLG00000001381	gak	cyclin G associated kinase [Source:NCBI gene;Acc:101159997]	1759.07	-0.0118591	0.0396717	-0.298932	0.764992	0.933103	1743.3	1802.92	1775.03	1846.24	1705.63	1719.54	1739.55	1787.87	1722.07	1643.7	1880.93	1742.04
ENSORLG00000001384	si:ch73-281f12.4	ras-associating and dilute domain-containing protein [Source:NCBI gene;Acc:101160907]	1834.42	-0.0539192	0.0723016	-0.745754	0.455816	0.799523	1742.82	1712.42	1766.42	1902.23	1935.04	2156.01	1701.4	1719.49	1644.15	2145.53	1876.99	1710.52
ENSORLG00000001385	api5	apoptosis inhibitor 5 [Source:NCBI gene;Acc:100049243]	9112.86	0.00513645	0.0303418	0.169286	0.865572	0.962192	8569.75	9210.05	9240.22	9145.24	8944.85	9472.64	9224.4	9503.95	8976.9	8898.36	8905.07	9262.85
ENSORLG00000001387	ifngr1	Oryzias latipes interferon gamma receptor 1 (ifngr1), mRNA. [Source:RefSeq mRNA;Acc:NM_001361164]	408.395	-0.0266004	0.0867262	-0.306717	0.759059	0.931556	380.91	409.526	396.782	454.226	409.773	422.788	401.823	372.142	468.221	362.3	350.655	471.589
ENSORLG00000001389	ash2l	ASH2 like, histone lysine methyltransferase complex subunit [Source:NCBI gene;Acc:101168557]	5731.16	-0.030478	0.0272396	-1.11889	0.263188	0.657571	5821.31	5848.61	5649.74	5699.06	5788.74	5945.33	5709.69	5746.22	5614.41	5847.68	5722.15	5380.99
ENSORLG00000001390	vps45	vacuolar protein sorting 45 homolog [Source:NCBI gene;Acc:101171176]	1014.93	-0.14012	0.0488038	-2.87109	0.00409055	0.0832415	1050.57	972.591	1126.87	1085.23	1088.68	1059.92	947.771	932.934	965.456	927.861	1051.57	969.743
ENSORLG00000001392	krt8	keratin, type II cytoskeletal 8 [Source:NCBI gene;Acc:101168366]	61101.8	-0.124292	0.0587251	-2.1165	0.0343024	0.264325	69863.6	60961.4	64773.4	63204.9	65085.7	58502.3	57954.7	53088	60156.2	53385.7	58549.9	67695.4
ENSORLG00000001393	tyw1	S-adenosyl-L-methionine-dependent tRNA 4-demethylwyosine synthase [Source:NCBI gene;Acc:101161427]	3166.76	-0.00818347	0.0351298	-0.23295	0.8158	0.947869	3303.84	3136	3224.14	3073.64	3302.31	3017.46	3294.14	3077.41	3151.18	3255.17	3034.7	3131.15
ENSORLG00000001395	grap2a	growth factor receptor-bound protein 2 [Source:NCBI gene;Acc:101165394]	83.6228	-0.0275959	0.151118	-0.182611	0.855103	0.959903	89.8688	89.668	84.2115	82.3179	79.0241	81.256	81.3593	84.5075	91.0433	61.7658	66.8369	111.615
ENSORLG00000001398	ruvbl1	RuvB like AAA ATPase 1 [Source:NCBI gene;Acc:101175391]	8813	0.0464936	0.0468154	0.993127	0.320648	0.707245	8097.51	8003.24	8973.67	8652.49	8583.13	9720.26	8930.16	9307.77	9113.8	9099.41	8890.95	8383.65
ENSORLG00000001399	ddb1	damage specific DNA binding protein 1 [Source:NCBI gene;Acc:101162350]	5891.31	0.033912	0.0252148	1.34493	0.178649	0.5633	5738.89	5919.62	5631.83	5808.56	5853.06	5982.23	5846.83	6096.88	5845.24	5881.28	6067.72	6023.56
ENSORLG00000001401	fam83fa	protein FAM83F [Source:NCBI gene;Acc:101165639]	756.351	-0.276214	0.115639	-2.38859	0.0169134	0.183338	904.746	817.89	757.767	881.174	896.499	714.217	737.91	498.326	668.048	775.676	554.614	869.34
ENSORLG00000001407	rft1	RFT1 homolog [Source:NCBI gene;Acc:101154940]	461.838	0.0439576	0.0625741	0.702489	0.482374	0.81408	414.851	465.955	470.062	409.607	476.371	493.397	445.801	476.827	462.346	475.387	471.085	480.37
ENSORLG00000001408	NA	NA	63.466	0.0782285	0.211326	0.370179	0.711249	0.914311	88.515	48.9449	49.9975	62.1144	76.3384	44.3892	68.6644	42.6052	58.6046	58.151	85.3643	77.9031
ENSORLG00000001413	mcm8	minichromosome maintenance 8 homologous recombination repair factor [Source:NCBI gene;Acc:101154800]	784.591	0.0594479	0.0516623	1.1507	0.249855	0.644695	739.825	818.195	748.998	770.649	804.906	726.812	784.006	844.429	843.001	772.429	813.527	748.309
ENSORLG00000001414	impact	impact RWD domain protein [Source:NCBI gene;Acc:101170579]	432.01	-0.0579792	0.0715076	-0.810812	0.417474	0.776557	492.646	434.872	437.364	460.474	455.963	361.321	447.577	411.53	437.386	406.019	424.019	414.949
ENSORLG00000001416	xkrx	XK related X-linked [Source:NCBI gene;Acc:101164652]	1206.08	-0.0413352	0.0503669	-0.820683	0.411827	0.771769	1306.29	1191.5	1251.65	1232.51	1227.31	1130.87	1268.7	1095.08	1156.75	1270.21	1158.65	1183.46
ENSORLG00000001418	pld3	phospholipase D3 [Source:NCBI gene;Acc:101162058]	2247.19	0.00312142	0.0415301	0.0751603	0.940087	0.981459	2311.68	2167.31	2199.25	2250.8	2329.09	2208.77	2071.1	2237.83	2147.68	2345.37	2353.01	2344.36
ENSORLG00000001420	crls1	cardiolipin synthase 1 [Source:NCBI gene;Acc:101168482]	1989.13	-0.0166164	0.0508261	-0.326926	0.743724	0.926162	2015.16	1872.93	1797.88	2075.27	2013.66	2233.55	2017.75	1975.91	1946.38	2055.49	1999.13	1866.48
ENSORLG00000001421	hsd17b12a	very-long-chain 3-oxoacyl-CoA reductase-A [Source:NCBI gene;Acc:101163971]	2616.1	-0.218396	0.0918061	-2.37888	0.0173654	0.185815	2901.17	3521.38	2790.49	2640.38	2670.83	2357.45	2721.71	2333.04	2386.89	2161.91	2081.87	2826.05
ENSORLG00000001422	rhoq	ras homolog family member Q [Source:NCBI gene;Acc:101155050]	142.922	-0.172132	0.122907	-1.40051	0.161362	0.539912	190.727	158.698	145.061	140.166	128.978	143.514	134.666	122.851	112.261	150.831	160.051	127.265
ENSORLG00000001427	NA	DNA-directed RNA polymerase I subunit RPA34 [Source:NCBI gene;Acc:101162305]	983.654	0.0877648	0.0536895	1.63467	0.102118	0.44498	1022.17	949.138	911.145	957.895	923.712	959.959	1079.58	1013.13	995.241	1107.79	950.529	933.546
ENSORLG00000001428	tmem35	transmembrane protein 35A [Source:NCBI gene;Acc:101165318]	2396.12	-0.0701972	0.0649089	-1.08147	0.279487	0.67231	2171.77	2110.35	2686.85	2562.37	2574.64	2624.64	2540.84	2196.48	2359.53	2403.01	2197.94	2325.01
ENSORLG00000001434	ddx56	DEAD-box helicase 56 [Source:NCBI gene;Acc:101168798]	4371.52	-0.0532893	0.0351979	-1.51399	0.130028	0.492783	4304.38	4602.31	4525.06	4543.23	4291.29	4447.45	4552.35	4447.97	4101.82	4250.43	4279.21	4112.77
ENSORLG00000001435	taldo1	transaldolase 1 [Source:NCBI gene;Acc:101163235]	11608.4	0.0121925	0.0307442	0.396579	0.691678	0.908629	11273.4	11244.6	11119.4	11558.1	12181.6	11985.6	11537.4	11841.5	11835.6	11131.4	11883.3	11708.6
ENSORLG00000001437	alkbh3	alkB homolog 3, alpha-ketoglutaratedependent dioxygenase [Source:NCBI gene;Acc:101164226]	333.974	-0.0465536	0.0798597	-0.582943	0.559932	0.852648	386.85	340.85	315.381	317.202	323.413	352.737	352.534	305.921	328.266	352.999	345.704	285.829
ENSORLG00000001442	NA	TOPBP1 interacting checkpoint and replication regulator [Source:NCBI gene;Acc:101156320]	874.146	0.0132948	0.0435802	0.305064	0.760317	0.931661	894.319	883.323	861.621	856.768	873.373	849.843	899.396	875.033	838.928	880.764	928.063	848.326
ENSORLG00000001443	prkcda	protein kinase C delta [Source:NCBI gene;Acc:101174016]	875.941	-0.00423745	0.0548449	-0.0772625	0.938415	0.981103	871.855	949.653	852.761	876.006	845.39	863.581	826.266	812.624	899.647	840.389	973.622	899.504
ENSORLG00000001445	akt3b	RAC-gamma serine/threonine-protein kinase [Source:NCBI gene;Acc:101174244]	313.228	0.0416693	0.0747126	0.557728	0.57703	0.860628	334.756	297.34	314.188	330.481	290.809	283.254	337.691	289.484	318.948	334.233	333.317	294.24
ENSORLG00000001446	NA	peptidyl-prolyl cis-trans isomerase [Source:NCBI gene;Acc:101163424]	166.983	0.242103	0.112463	2.15274	0.0313387	0.252092	150.636	136.406	179.998	150.242	120.633	181.593	177.055	186.704	165.127	183.61	167.432	204.358
ENSORLG00000001447	aacs	acetoacetyl-CoA synthetase [Source:NCBI gene;Acc:101168218]	553.429	0.093491	0.0925783	1.00986	0.312563	0.698364	484.6	487.028	583.601	511.298	504.682	643.566	596.891	508.255	498.005	689.172	577.469	556.578
ENSORLG00000001448	hspa4a	heat shock 70 kDa protein 4-like [Source:NCBI gene;Acc:101166977]	399.217	0.0341577	0.0968596	0.352652	0.724349	0.919228	363.552	403.466	390.822	344.745	390.524	475.099	393.208	504.794	348.695	371.297	395.189	409.217
ENSORLG00000001449	eif3d	eukaryotic translation initiation factor 3 subunit D [Source:NCBI gene;Acc:101166133]	18829	0.0264604	0.0401132	0.659644	0.509482	0.826718	18045.3	18202.7	17632.8	18690.3	18575.3	20798.8	19641.8	19814.4	18489.9	18750.9	18820.9	18484.4
ENSORLG00000001450	cenpi	centromere protein I [Source:NCBI gene;Acc:101164321]	1612.08	0.00829925	0.0601992	0.137863	0.890349	0.969774	1534.18	1552.12	1758.5	1613.34	1489.59	1694.4	1497.36	1564.62	1860.11	1538.65	1684.37	1557.74
ENSORLG00000017229	NA	AT-rich interactive domain-containing protein 1B [Source:NCBI gene;Acc:101156929]	96.1714	-1.03343	0.274993	-3.75802	0.00017126	0.00948169	152.566	172.952	124.918	125.206	132.56	67.1268	64.1785	31.0082	31.4018	102.449	65.8389	83.8514
ENSORLG00000001455	NA	IQ motif containing B1 [Source:NCBI gene;Acc:101166696]	725.606	-0.0248203	0.0580663	-0.427447	0.669054	0.901143	781.001	701.541	664.948	694.934	764.159	787.505	715.299	720.197	769.83	738.089	702.755	667.018
ENSORLG00000001459	olgc7	membrane guanylyl cyclase [Source:NCBI gene;Acc:100125819]	452.411	-0.240825	0.108733	-2.21484	0.0267712	0.232928	505.363	483.001	550.435	470.075	597.82	333.341	426.296	365.101	438.606	440.971	409.608	408.316
ENSORLG00000001460	sin3ab	paired amphipathic helix protein Sin3a [Source:NCBI gene;Acc:101163723]	797.772	-0.0245999	0.0560192	-0.439134	0.660565	0.897667	815.025	891.103	858.086	779.166	756.84	722.053	771.197	763.325	810.888	792.717	794.418	818.447
ENSORLG00000001462	rnf14	ring finger protein 14 [Source:NCBI gene;Acc:101167638]	532.461	0.0981539	0.0658549	1.49046	0.136104	0.502626	479.422	511.983	549.324	547.172	486.328	512.409	621.062	551.621	505.811	552.871	561.293	510.238
ENSORLG00000001463	eml2	EMAP like 2 [Source:NCBI gene;Acc:101162059]	2362.11	-0.087597	0.053415	-1.63993	0.101019	0.442627	2521.07	2475.11	2338.4	2500.59	2467.01	2296.16	2066.42	2281.62	2134.56	2325.48	2609	2329.87
ENSORLG00000001464	zmiz2	zinc finger MIZ-type containing 2 [Source:NCBI gene;Acc:101163675]	70.405	0.0836861	0.164803	0.507796	0.611597	0.875887	74.6827	69.4393	83.3936	63.0977	65.0396	52.9228	55.1913	57.898	79.6753	80.867	88.6183	74.0343
ENSORLG00000001466	osbpl1a	oxysterol-binding protein-related protein 1 [Source:NCBI gene;Acc:101166541]	1016.48	0.0142055	0.0717047	0.198111	0.842958	0.956372	1043.46	997.919	1126.68	1080.37	935.353	882.387	1038.5	880.016	1049.35	1013.31	994.542	1155.89
ENSORLG00000001469	NA	NA	212.285	0.203502	0.213161	0.954688	0.339735	0.722368	146.668	164.52	216.618	220.702	140.646	295.829	301.82	165.467	149.761	204.42	202.172	338.791
ENSORLG00000001470	rpl3	60S ribosomal protein L3 [Source:NCBI gene;Acc:101166874]	125290	0.00421301	0.0393744	0.106999	0.91479	0.97618	126338	122402	120049	122721	130657	128479	129266	135599	122947	127333	122908	114778
ENSORLG00000001472	pus10	pseudouridine synthase 10 [Source:NCBI gene;Acc:101174641]	774.237	-0.0703278	0.0810835	-0.86735	0.38575	0.757812	769.555	871.452	728.538	687.547	957.592	745.686	806.366	771.193	690.371	714.955	835.955	711.635
ENSORLG00000001474	slc25a44b	solute carrier family 25 member 44 [Source:NCBI gene;Acc:101164463]	930.086	0.0256813	0.0555225	0.462538	0.643696	0.890675	884.812	882.403	952.697	923.895	949.387	942.354	1049.3	867.555	959.83	952.913	855.306	940.583
ENSORLG00000001475	pdia3	protein disulfide isomerase family A member 3 [Source:NCBI gene;Acc:101164975]	12609.2	0.114316	0.0528615	2.16255	0.030576	0.248737	11155	11041.1	12142.7	12231.9	12838	13252.9	12072.8	13268	12815.4	12915.3	14472.8	13104.3
ENSORLG00000001476	ccdc174	coiled-coil domain containing 174 [Source:NCBI gene;Acc:101171903]	2109.81	-0.0463605	0.0424207	-1.09288	0.274448	0.667296	2114.87	2173.95	2178.73	2253.26	2168.32	1971.56	2159.26	2203.5	2068.73	1941.92	2041.92	2041.65
ENSORLG00000001479	ndfip1l	Nedd4 family interacting protein 1 [Source:NCBI gene;Acc:101168139]	2152.58	0.0229213	0.0523735	0.43765	0.66164	0.897734	1998.18	2007.07	2227.61	2169.28	2147.42	2266.66	2186.42	2184.78	2393.34	2072.24	1945.87	2232.02
ENSORLG00000001481	krt18a.1	keratin, type I cytoskeletal 18 [Source:NCBI gene;Acc:101168952]	10307.7	-0.0590343	0.0585078	-1.009	0.312976	0.698652	11744.1	10583.8	10014.2	10328.2	10181.7	10256.4	9250.83	9645.49	10652.8	9281.15	10134.4	11619.3
ENSORLG00000001485	tatdn2	TatD DNase domain containing 2 [Source:NCBI gene;Acc:101172153]	220.542	-0.487618	0.3216	-1.51622	0.129463	0.491774	272.868	464.126	194.508	159.315	294.573	158.914	174.064	206.989	240.996	148.132	238.013	94.0053
ENSORLG00000001486	psma4	proteasome 20S subunit alpha 4 [Source:NCBI gene;Acc:101164216]	10000.7	-0.0361875	0.0472248	-0.766282	0.443509	0.792112	9924.54	10204.7	9335.62	9422.7	10474.3	11401.3	10016.5	10234.1	10039.4	9996.59	9508.56	9449.52
ENSORLG00000001490	spry4	sprouty RTK signaling antagonist 4 [Source:NCBI gene;Acc:101169964]	78.3333	0.358421	0.16369	2.18963	0.0285508	0.239382	75.4781	72.5183	76.3533	81.1737	48.8664	55.7293	93.1718	70.8699	94.983	76.4377	113.716	80.7023
ENSORLG00000001495	denr	density regulated re-initiation and release factor [Source:NCBI gene;Acc:101169300]	1678.84	0.0857576	0.0462186	1.85548	0.063528	0.357656	1583.45	1595.01	1649.27	1573.03	1601.97	1775.6	1813	1864	1646.97	1729.98	1643.27	1670.5
ENSORLG00000001497	plekhh2	pleckstrin homology, MyTH4 and FERM domain containing H2 [Source:NCBI gene;Acc:101155790]	304.836	-0.201935	0.0791653	-2.5508	0.0107475	0.144988	354.022	337.801	338.409	322.794	330.844	269.553	267.53	285.732	278.917	278.906	320.89	272.634
ENSORLG00000001498	ABHD2	monoacylglycerol lipase ABHD2-B [Source:NCBI gene;Acc:101156570]	83.2462	-0.0747378	0.173801	-0.43002	0.667181	0.900232	71.6477	116.501	70.4645	102.663	57.7458	92.8548	72.3955	81.3908	82.2305	78.9911	70.951	101.119
ENSORLG00000001500	slc25a39	solute carrier family 25 member 39 [Source:NCBI gene;Acc:101167120]	2574.36	-0.0667333	0.0532046	-1.25428	0.209742	0.598918	2847.32	2346.34	2561.56	2656.19	2771.36	2622.85	2525.69	2406.12	2492.87	2789.48	2527.96	2344.59
ENSORLG00000001502	ints3	integrator complex subunit 3 [Source:NCBI gene;Acc:101171678]	2017.84	0.0297565	0.0521901	0.570156	0.568572	0.857406	1933.67	1920.39	2042.06	1977.93	2061.17	2046.82	2002.57	2220.66	1939.33	1995.52	2247.38	1826.61
ENSORLG00000001503	pak4	p21 (RAC1) activated kinase 4 [Source:NCBI gene;Acc:101162543]	1562.21	0.0864018	0.0510763	1.69162	0.0907181	0.424208	1438.03	1521.04	1635.82	1564.11	1384.04	1546.92	1550.74	1530.03	1710.29	1554.65	1575.88	1734.95
ENSORLG00000001504	NA	tyrosine-protein kinase JAK2 [Source:NCBI gene;Acc:101168468]	1175.94	0.00471366	0.045122	0.104465	0.916801	0.976587	1186.24	1176.98	1149.39	1086.9	1170.88	1275.02	1166.6	1204.72	1140.4	1179.72	1241.78	1132.67
ENSORLG00000001505	tns2a	tensin 2 [Source:NCBI gene;Acc:101156086]	196.488	0.145749	0.115993	1.25653	0.208925	0.598674	180.696	179.006	180.47	207.908	159.525	210.878	179.346	165.762	198.499	206.662	253.872	235.229
ENSORLG00000001509	crbn	cereblon [Source:NCBI gene;Acc:101155184]	57543.2	-0.0608676	0.0767424	-0.793142	0.427695	0.781811	64265.2	58343.3	52915.5	59344.7	63273	54398.2	51137.2	60316.4	62038	59099.5	60969.4	44417.5
ENSORLG00000001511	cct4	chaperonin containing TCP1 subunit 4 [Source:NCBI gene;Acc:101174887]	26776.4	0.00439332	0.0431002	0.101933	0.91881	0.977191	26211.7	26500.2	25230.7	26048	26669.4	29760.2	27887.8	28161.3	26807	27192	25761.9	25086.8
ENSORLG00000001513	NA	40S ribosomal protein S17-like [Source:NCBI gene;Acc:111947053]	11531	-0.0104273	0.0621211	-0.167854	0.866698	0.962279	11455.7	11070.9	11574.4	10666.4	12295.7	12375.9	11946.8	13080.7	11152.2	11378.5	11744.2	9630.98
ENSORLG00000001516	ccdc9	coiled-coil domain containing 9 [Source:NCBI gene;Acc:101162544]	4037.62	0.029687	0.0320295	0.926863	0.353998	0.734369	3972.36	3884.6	4046.75	3914.15	3967.4	4196.08	4146.72	4292.05	4036.65	3958.72	3919.35	4116.61
ENSORLG00000001517	NA	vacuolar protein sorting-associated protein 4B [Source:NCBI gene;Acc:101171319]	64.6131	-0.00784597	0.17761	-0.0441752	0.964765	0.988178	61.5501	48.0232	77.3303	74.827	72.6556	54.537	78.8443	46.3018	57.5388	65.5354	77.8935	60.3198
ENSORLG00000001518	si:dkey-27c15.3	GON-4-like protein [Source:NCBI gene;Acc:101164986]	1027.9	-0.0409321	0.0526267	-0.777782	0.436698	0.786911	1001.4	1051.52	1138.87	972.393	1014.65	1076.14	1061.76	1090.43	975.11	975.784	1022.17	954.573
ENSORLG00000001519	tmem106c	transmembrane protein 106C [Source:NCBI gene;Acc:101169451]	358.495	-0.194328	0.0812575	-2.39151	0.0167793	0.182637	389.081	373.841	381.493	409.744	373.967	368.103	363.108	287.907	298.164	331.51	330.341	394.679
ENSORLG00000001520	erbb3a	erb-b2 receptor tyrosine kinase 3 [Source:NCBI gene;Acc:101172402]	410.232	-0.119436	0.0882703	-1.35307	0.176032	0.559563	480.805	421.304	497.331	434.489	380.345	346.289	397.533	392.493	373.394	399.47	362.277	437.05
ENSORLG00000001523	taf7	TATA-box binding protein associated factor 7 like [Source:NCBI gene;Acc:101165566]	2913.21	0.0118239	0.0398951	0.296374	0.766944	0.933566	2809.97	2713.95	2988.85	2778.15	3082.97	3039.93	2981.94	3040.86	2902.26	2935.03	2889.74	2794.84
ENSORLG00000001524	grna	granulins [Source:NCBI gene;Acc:101162601]	82.211	-0.253576	0.18367	-1.38061	0.1674	0.54884	68.9835	109.9	117.435	65.9454	95.9544	78.4458	89.7736	73.2773	95.2102	66.6937	55.2979	69.6153
ENSORLG00000001525	eif5b	eukaryotic translation initiation factor 5B [Source:NCBI gene;Acc:101167431]	8254.57	0.135331	0.0558861	2.42156	0.0154541	0.17512	7652.43	7870.96	7560.79	7311.7	7412.11	9402.22	8953.21	8816.51	8387.27	8880.9	8620.72	8186
ENSORLG00000001529	mfge8b	lactadherin [Source:NCBI gene;Acc:101165726]	559.827	-0.0552403	0.0782159	-0.706253	0.480031	0.812931	501.204	486.634	581.786	565.296	603.123	688.805	565.335	530.302	534.937	523.611	565.463	571.422
ENSORLG00000001532	RUNDC1	RUN domain containing 1 [Source:NCBI gene;Acc:101167539]	349.469	0.0239315	0.0941607	0.254155	0.799375	0.941393	288.582	327.481	325.242	364.622	342.163	433.301	357.465	320.49	369.81	363.534	387.478	313.461
ENSORLG00000001533	lipt1	lipoyltransferase 1 [Source:NCBI gene;Acc:101156801]	700.254	-0.0840201	0.0604412	-1.39011	0.164494	0.544755	732.326	753.014	634.483	712.655	728.465	763.858	644.797	644.121	648.135	749.433	702.687	689.079
ENSORLG00000001534	fkbp11	FKBP prolyl isomerase 11 [Source:NCBI gene;Acc:101172649]	960.882	-0.0543877	0.0676136	-0.80439	0.421172	0.778162	1019.35	911.307	1051.87	1040.58	999.813	849.386	963.322	1071.78	959.605	878.558	927.151	857.863
ENSORLG00000001536	csnk1g1	casein kinase 1 gamma 1 [Source:NCBI gene;Acc:101164710]	1497.97	0.0410266	0.0378217	1.08474	0.278038	0.670662	1459.17	1407.06	1478.93	1568.18	1443.98	1502.57	1521.51	1500	1566.91	1488.49	1559.89	1478.98
ENSORLG00000001538	sae1	SUMO1 activating enzyme subunit 1 [Source:NCBI gene;Acc:101162772]	5055.22	-0.0154039	0.0376691	-0.408928	0.682593	0.905554	5026.73	4961.01	4794.05	4949.93	5301.31	5468	5059.91	5124.29	5236.34	5055.56	4835.47	4850.03
ENSORLG00000001539	rpl27	ribosomal protein L27 [Source:NCBI gene;Acc:101168542]	36767.9	-0.0559919	0.0473461	-1.18261	0.236964	0.63365	39966.4	36793.3	34435.1	37849.5	40065	35778.7	34103	38259.6	37349.9	37172.6	36270.1	33171.7
ENSORLG00000001540	hapln3	hyaluronan and proteoglycan link protein 3 [Source:NCBI gene;Acc:101166219]	6627.17	0.134057	0.0658428	2.03601	0.041749	0.295994	7163.93	7006.49	6295.17	6332.76	5667.17	5447.22	7324.51	6757.79	6764.84	6457.46	6783.49	7525.25
ENSORLG00000001541	rps26	ribosomal protein S26 [Source:NCBI gene;Acc:101158098]	30269.8	-0.0751591	0.0598102	-1.25663	0.208889	0.598674	32890.4	30023.3	28940.1	31939.3	33549.1	29005.8	28222.2	30583.8	30528.7	31596.1	31159.4	24799.3
ENSORLG00000001542	zgc:154093	cdc42 effector protein 2 [Source:NCBI gene;Acc:101163019]	519.087	-0.226283	0.0846164	-2.67422	0.00749027	0.118915	600.162	576.004	579.065	561.458	549.297	491.456	484.273	429.367	524.283	418.431	437.192	578.059
ENSORLG00000001544	hip1ra	huntingtin interacting protein 1 related a [Source:ZFIN;Acc:ZDB-GENE-170110-1]	70.3038	-0.249613	0.181678	-1.37393	0.169463	0.550548	69.5044	79.3856	109.749	75.8886	68.8997	53.3091	59.7145	71.7876	59.4297	48.1693	79.9824	67.8262
ENSORLG00000001545	sh3yl1	SH3 and SYLF domain containing 1 [Source:NCBI gene;Acc:101157038]	1119.49	0.0210771	0.0998589	0.211068	0.832834	0.953436	1180.34	1115	1290.04	1127.06	1013.69	940.649	1187.56	1072.08	1226.28	1016.08	874.602	1390.54
ENSORLG00000001546	ing5a	inhibitor of growth family member 5 [Source:NCBI gene;Acc:101171565]	1285.85	0.0497609	0.0426988	1.16539	0.24386	0.639495	1246.96	1284.5	1292.39	1242.53	1256.67	1260.05	1310.7	1406.24	1307.97	1287.58	1194.66	1340.01
ENSORLG00000001547	sars1	seryl-tRNA synthetase 1 [Source:NCBI gene;Acc:101169940]	5793.7	0.00191666	0.0529077	0.0362265	0.971102	0.991133	5426.79	5633.99	5523.64	5623.59	5843.8	6691.92	5824.07	6307.55	5818.9	5631.98	5810.87	5387.27
ENSORLG00000001548	pdia8	protein disulfide-isomerase A3 [Source:NCBI gene;Acc:101165241]	108.383	-0.0132903	0.119534	-0.111184	0.91147	0.975249	104.374	136.281	113.871	98.4336	95.4804	103.67	106.249	111.543	100.719	108.125	102.506	119.347
ENSORLG00000001549	slc9a6a	solute carrier family 9 member A6 [Source:NCBI gene;Acc:101165319]	394.327	-0.0102019	0.0722933	-0.141118	0.887776	0.968967	412.341	390.779	444.286	370.205	388	365.691	380.009	389.843	436.565	355.02	414.363	384.827
ENSORLG00000001550	cep19	centrosomal protein 19 [Source:NCBI gene;Acc:101167027]	234.218	-0.0425928	0.0864195	-0.492862	0.62211	0.881226	232.157	238.227	226.222	234.945	260.507	233.507	204.61	263.537	244.232	212.003	245.079	215.588
ENSORLG00000001552	ARHGAP26	Rho GTPase activating protein 26 [Source:NCBI gene;Acc:101170206]	287.259	-0.00289289	0.106956	-0.0270476	0.978422	0.993433	265.738	282.212	285.385	267.592	257.749	366.668	242.248	264.82	269.027	346.598	313.711	285.356
ENSORLG00000001553	RILPL1	Rab interacting lysosomal protein like 1 [Source:NCBI gene;Acc:101169547]	135.794	0.00205893	0.130362	0.015794	0.987399	0.995911	122.408	138	146.976	158.694	96.3199	151.605	139.954	115.774	142.131	150.116	114.889	152.661
ENSORLG00000001554	fbxo3	F-box protein 3 [Source:NCBI gene;Acc:101168185]	2006.43	-0.00135127	0.038755	-0.034867	0.972186	0.991693	2078.94	2001.12	2032.38	1897.73	1979.53	2057.7	2072.79	2031.07	1974.31	2043.56	1848.77	2059.25
ENSORLG00000001555	ikzf4	IKAROS family zinc finger 4 [Source:NCBI gene;Acc:101172893]	188.49	-0.0867289	0.0922497	-0.940154	0.347139	0.728665	187.317	210.194	188.801	193.081	178.595	208.339	208.382	173.957	168.321	197.98	167.245	179.67
ENSORLG00000001556	gldc	glycine decarboxylase [Source:NCBI gene;Acc:101160738]	5606.3	-0.110143	0.0631671	-1.74367	0.0812158	0.401383	5500.08	5621.09	6314.42	6315.47	5821.29	5345.38	4834.75	4927.91	5660.12	5107.6	5802.62	6024.87
ENSORLG00000001557	si:ch211-207e14.4	interleukin-17 receptor D [Source:NCBI gene;Acc:101156324]	160.594	-0.0523057	0.131125	-0.398899	0.689967	0.908613	195.83	187.061	152.809	135.703	176.477	132.256	158.875	198.934	132.41	146.486	168.511	141.773
ENSORLG00000001558	kmt5aa	lysine methyltransferase 5A [Source:NCBI gene;Acc:101169793]	578.632	-0.0140489	0.0690477	-0.203467	0.83877	0.954775	583.162	568.684	603.669	580.988	584.947	566.687	508.481	603.142	606.655	572.775	505.978	658.415
ENSORLG00000001559	xpo1a	exportin-1 [Source:NCBI gene;Acc:101175126]	4427.69	0.00353175	0.0388725	0.0908547	0.927608	0.979605	4233.53	4199.94	4614.28	4333.64	4452.41	4705.75	4630.82	4359.13	4457.53	4609.93	4340.36	4194.96
ENSORLG00000001561	coq2	coenzyme Q2, polyprenyltransferase [Source:NCBI gene;Acc:101160984]	550.663	0.0251647	0.064901	0.387739	0.698209	0.910668	532.554	541.378	513.056	565.255	520.514	602.685	564.706	552.481	589.823	502.644	609.059	513.8
ENSORLG00000001562	pak2b	p21 (RAC1) activated kinase 2 [Source:NCBI gene;Acc:101167280]	2647.5	0.089545	0.0396116	2.26058	0.0237855	0.22127	2559.86	2676.63	2565.91	2444.63	2530.45	2614.21	2674.56	2887.81	2655.19	2608.92	2636.24	2915.64
ENSORLG00000001566	rhebl1	GTP-binding protein Rheb [Source:NCBI gene;Acc:101156643]	4058.44	-0.0149136	0.0563595	-0.264615	0.791306	0.939096	4177.94	3976.84	4155.24	3961.3	3952.05	4251.92	3861.78	4250.65	4171.83	4470.38	3396.88	4074.41
ENSORLG00000001567	snx1b	sorting nexin 1b [Source:ZFIN;Acc:ZDB-GENE-050913-82]	238.963	0.0878252	0.0965982	0.909181	0.363255	0.740755	215.434	255.78	224.526	199.156	229.169	266.603	223.78	221.969	238.597	255.244	246.214	291.083
ENSORLG00000001568	rpp21	ribonuclease P protein subunit p21 [Source:NCBI gene;Acc:101167527]	285.895	-0.0198046	0.086766	-0.228253	0.81945	0.949	257.831	248.08	319.496	289.637	301.755	312.277	271.427	287.99	300.401	295.492	243.868	302.483
ENSORLG00000001570	ercc2	ERCC excision repair 2, TFIIH core complex helicase subunit [Source:NCBI gene;Acc:101163020]	1615.4	0.0671326	0.0437613	1.53406	0.125014	0.486086	1623.89	1548.07	1511.38	1583.48	1536.57	1662.62	1526.43	1664.52	1600.96	1765.2	1711.47	1650.19
ENSORLG00000001573	bcat2	branched-chain-amino-acid aminotransferase, cytosolic-like [Source:NCBI gene;Acc:101168042]	3324.46	-0.0419297	0.0483558	-0.867108	0.385883	0.757855	3016.93	3256.02	3382.09	3570.81	3425.18	3586.38	3114.13	3316.14	3265.75	3318.37	3538.79	3102.94
ENSORLG00000001574	slc35d1a	solute carrier family 35 member D1 [Source:NCBI gene;Acc:101172232]	1419.12	0.0081288	0.0407067	0.199692	0.841721	0.955797	1311.21	1451.28	1449.85	1472.6	1370.77	1435.21	1428.14	1427.71	1394.75	1496.12	1407.95	1383.84
ENSORLG00000001575	ppip5k1b	diphosphoinositol pentakisphosphate kinase 2 [Source:NCBI gene;Acc:101157049]	262.404	-0.00441244	0.0837125	-0.0527094	0.957963	0.986309	264.74	290.959	284.384	259.489	240.791	233.613	242.097	259.873	268.432	251.602	253.619	299.249
ENSORLG00000001576	yipf5	Yip1 domain family member 5 [Source:NCBI gene;Acc:101171100]	1959.82	-0.0280369	0.0526943	-0.532068	0.594679	0.868756	2001.94	1988.45	2034.57	2050.69	1966.44	1829.44	2119.77	1918.07	1765.28	1921	2115.72	1806.43
ENSORLG00000001577	papolg	poly(A) polymerase gamma [Source:NCBI gene;Acc:101157478]	2977.21	-0.00257918	0.0334267	-0.0771592	0.938497	0.981113	3008.59	2926.97	3062.9	2940.38	2955.33	2986.91	3063.87	2947.88	2768.79	3074	2932.92	3057.98
ENSORLG00000001578	fam50a	family with sequence similarity 50 member A [Source:NCBI gene;Acc:101170183]	2675.83	0.0228985	0.0494259	0.463289	0.643157	0.890579	2562.58	2693.14	2483.19	2451.64	2793.44	2949.62	2761.22	2863.8	2633.87	2703.1	2660.09	2554.34
ENSORLG00000001579	si:ch211-121a2.4	transmembrane protein 205 [Source:NCBI gene;Acc:101167779]	729.884	-0.130501	0.0848879	-1.53733	0.124213	0.485595	887.653	757.03	756.877	747.253	808.725	618.99	742.305	612.885	720.65	639.631	666.875	799.727
ENSORLG00000001581	klc3	kinesin light chain 1 [Source:NCBI gene;Acc:101163426]	49.295	-0.00384348	0.187159	-0.0205359	0.983616	0.994631	46.7055	44.0834	52.8838	68.4387	47.5847	35.8729	50.2426	36.9063	57.5673	44.5805	54.7603	51.9138
ENSORLG00000001583	hsd17b14	hydroxysteroid 17-beta dehydrogenase 14 [Source:NCBI gene;Acc:101168290]	48.0431	0.233977	0.169604	1.37955	0.167725	0.549123	51.6418	49.1219	36.9719	45.4457	40.1541	40.8783	46.7551	43.5232	53.5522	56.3081	58.0647	54.0997
ENSORLG00000001585	mfsd10	major facilitator superfamily domain containing 10 [Source:NCBI gene;Acc:101168716]	797.681	-0.0541372	0.0510419	-1.06064	0.288852	0.679908	783.278	819.353	798.506	859.269	755.071	860.717	791.993	801.971	802.159	723.211	761.874	814.777
ENSORLG00000001586	REL	proto-oncogene c-Rel [Source:NCBI gene;Acc:101170043]	220.69	0.0279317	0.0986532	0.28313	0.777077	0.936175	215.721	229.891	240.402	207.099	188.162	229.963	254.417	182.576	250.029	223.377	212.272	214.37
ENSORLG00000001589	ccdc84	coiled-coil domain containing 84 [Source:NCBI gene;Acc:101168960]	379.874	0.0743549	0.082064	0.906059	0.364905	0.742369	338.488	447.71	326.066	365.127	362.198	380.629	361.535	426.728	368.507	398.508	381.085	401.909
ENSORLG00000001592	NA	NA	119.784	-0.0733974	0.133274	-0.550725	0.581822	0.863596	115.242	148.746	122.757	122.826	100.511	125.204	98.5337	116.424	105.061	137.085	143.842	101.178
ENSORLG00000001593	sbno1	strawberry notch homolog 1 [Source:NCBI gene;Acc:101170031]	8344.64	-0.0357363	0.0268345	-1.33173	0.182949	0.568183	8731.86	8626.75	8298.56	8378.85	8408.14	8239.9	8296.1	8031.18	8309.98	8493.54	8394.87	7926
ENSORLG00000001595	atp11c	ATPase phospholipid transporting 11C [Source:NCBI gene;Acc:101165817]	209.973	0.00446226	0.0875535	0.0509661	0.959353	0.986875	216.308	175.297	214.86	209.266	217.822	225.751	213.808	208.141	205.417	229.469	213.669	189.867
ENSORLG00000001596	neo1a	neogenin 1 [Source:NCBI gene;Acc:101164964]	3706.42	0.0590452	0.0411026	1.43653	0.150851	0.525844	3706.21	3800.87	3663.79	3557.96	3525.38	3526.46	4007.82	3713.19	3598.4	3849.39	4017.26	3510.35
ENSORLG00000001597	pex13	peroxisomal biogenesis factor 13 [Source:NCBI gene;Acc:101170295]	379.759	-0.0515541	0.0995431	-0.517907	0.604523	0.873967	401.496	404.775	391.375	373.451	413.587	333.789	367.69	368.614	481.783	299.881	344.587	376.087
ENSORLG00000001599	slc1a9	excitatory amino acid transporter 2 [Source:NCBI gene;Acc:101167791]	161.518	-0.0986586	0.107935	-0.914056	0.360687	0.738492	166.932	190.047	171.436	179.092	164.087	128.659	149.864	136.199	148.694	157.304	170.605	175.3
ENSORLG00000001600	cct3	chaperonin containing TCP1 subunit 3 [Source:NCBI gene;Acc:105355033]	21042.6	0.00361876	0.0453048	0.0798759	0.936336	0.980768	20647.2	21096.6	19405.3	20257.4	21469.6	23227	21081.1	22608.2	21044.3	21478.9	20657	19539.1
ENSORLG00000001602	dhcr24	24-dehydrocholesterol reductase [Source:NCBI gene;Acc:101172722]	757.883	0.03661	0.289278	0.126557	0.899291	0.971603	549.076	524.877	707.03	782.174	756.418	1170.82	1003.65	533.975	440.829	1147.81	939.94	538.002
ENSORLG00000001603	tars1	threonine--tRNA ligase, cytoplasmic [Source:NCBI gene;Acc:101171337]	8313.75	0.0565091	0.0349041	1.61898	0.105451	0.451492	7621.68	8148.93	7737.39	8355.02	8280.24	8769.75	8431.28	8586.46	8620.9	8386.42	8340.38	8486.51
ENSORLG00000001605	USP34	ubiquitin specific peptidase 34 [Source:NCBI gene;Acc:101174000]	1499.92	0.0345208	0.053794	0.641721	0.521054	0.831243	1560.77	1586.52	1422.64	1522.01	1421.84	1372.26	1439.55	1458.13	1481.57	1485.42	1715.49	1532.82
ENSORLG00000001606	prkag1	protein kinase AMP-activated non-catalytic subunit gamma 1 [Source:NCBI gene;Acc:101155677]	307.538	0.290301	0.109982	2.63953	0.008302	0.126144	240.944	259.634	310.269	302.33	215.89	331.094	283.61	360.52	366.393	305.672	336.291	377.815
ENSORLG00000001611	NA	MAP/microtubule affinity-regulating kinase 4 [Source:NCBI gene;Acc:101163264]	803.644	0.0456412	0.0496817	0.918672	0.358267	0.737847	799.241	755.44	770.776	812.867	761.781	846.401	841.029	804.16	792.069	808.602	878.23	773.127
ENSORLG00000001613	zgc:103759	U8 snoRNA-decapping enzyme-like [Source:NCBI gene;Acc:101171079]	103.426	0.00979783	0.141084	0.0694469	0.944634	0.982646	122.175	120.511	100.927	91.7856	112.817	69.314	108.371	120.095	97.7943	105.402	101.152	90.7693
ENSORLG00000001614	glmp	glycosylated lysosomal membrane protein [Source:NCBI gene;Acc:101172175]	802.608	0.0936989	0.0923597	1.0145	0.310344	0.696988	745.486	766.449	855.252	858.6	784.492	647.501	795.61	686.593	950.235	750.041	807.177	983.865
ENSORLG00000001615	NA	uncharacterized LOC110016280 [Source:NCBI gene;Acc:110016280]	90.3743	-0.377316	0.175136	-2.15442	0.0312071	0.251281	82.5356	89.0821	151.977	108.487	101.377	78.9199	77.4141	72.8599	74.9435	104.455	73.7711	68.6701
ENSORLG00000001616	mpi	mannose phosphate isomerase [Source:NCBI gene;Acc:101157532]	2339.18	-0.059831	0.0366038	-1.63456	0.102142	0.44498	2420.23	2413.03	2244.33	2323.52	2545.39	2384.89	2299.78	2376.03	2199.29	2323.17	2251.08	2289.46
ENSORLG00000001618	b4galnt1b	beta-1,4-N-acetyl-galactosaminyltransferase 1 [Source:NCBI gene;Acc:101155420]	104.937	0.0533848	0.125418	0.425655	0.670359	0.901481	90.4288	99.6305	99.505	95.313	104.259	130.209	99.217	93.7191	115.433	122.479	98.4256	110.622
ENSORLG00000001619	bbs4	Bardet-Biedl syndrome 4 [Source:NCBI gene;Acc:101165958]	798.56	-0.0355488	0.052358	-0.678957	0.497165	0.820397	782.513	812.493	826.175	780.773	818.9	830.775	763.11	846.835	823.153	831.48	733.715	732.802
ENSORLG00000001620	NA	THO complex subunit 4 [Source:NCBI gene;Acc:101175372]	3783.79	0.0690673	0.0355665	1.94192	0.0521467	0.328412	3593.85	3788.29	3688.89	3594.87	3759.27	3739.56	4050.74	4072.79	3865.43	3836.7	3589.14	3825.91
ENSORLG00000001622	lars1b	leucyl-tRNA synthetase 1 [Source:NCBI gene;Acc:101154887]	2630.45	0.128874	0.064407	2.00093	0.0453994	0.306856	2216.26	2298.27	2665.32	2473.57	2446.79	2981.87	2809.91	2967.04	2758.39	2644.48	2628.22	2675.32
ENSORLG00000001623	mcf2a	MCF.2 cell line derived transforming sequence [Source:NCBI gene;Acc:101166059]	54.7214	0.160883	0.192863	0.834182	0.404178	0.767393	42.5243	63.7341	45.2876	53.6708	54.9367	49.333	42.4112	43.3103	73.9272	69.5895	67.6584	50.2731
ENSORLG00000001624	NA	epoxide hydrolase 2 [Source:NCBI gene;Acc:101157276]	1677.49	0.0993357	0.0641316	1.54893	0.121397	0.481083	1626.53	1859.47	1422.23	1527.01	1500.04	1782.25	1625.78	1723.62	1697.04	1754.9	1859.56	1751.47
ENSORLG00000001625	SANBR	KIAA1841 ortholog [Source:NCBI gene;Acc:101157721]	613.253	-0.0192539	0.0748184	-0.257342	0.796915	0.94109	619.279	553.843	609.448	551.104	691.551	681.462	616.378	611.69	661.071	612.787	631.449	518.976
ENSORLG00000001628	NA	zinc finger protein 513 [Source:NCBI gene;Acc:101168925]	1853.61	0.02148	0.0379097	0.566609	0.57098	0.85851	1765.32	1829.3	1786.6	1846.88	1816.67	2000.12	1940.04	1826.83	1816.67	1880.36	1857.79	1876.79
ENSORLG00000001629	ARHGDIA	rho GDP-dissociation inhibitor 1 [Source:NCBI gene;Acc:101174723]	4738.31	0.0329449	0.047098	0.699496	0.484242	0.815152	4440.64	4716.67	4446.11	4802.15	4826.84	4875.18	4834.13	4972.49	4753.52	4949.87	5049.71	4192.35
ENSORLG00000001630	scamp2l	secretory carrier-associated membrane protein 2 [Source:NCBI gene;Acc:101165216]	573.395	-0.192079	0.130206	-1.47519	0.140161	0.508004	656.455	572.583	675.682	622.965	619.525	522.498	584.233	542.442	479.947	523.004	345.593	735.808
ENSORLG00000001633	gss	glutathione synthetase [Source:NCBI gene;Acc:101170676]	1224.96	0.050819	0.0538677	0.943404	0.345475	0.727137	1175.67	1241.36	1271.48	1152.79	1188.67	1191.15	1293.91	1136.47	1259.07	1251.3	1148.04	1389.63
ENSORLG00000001637	mccc2	methylcrotonoyl-CoA carboxylase 2 [Source:NCBI gene;Acc:101162686]	2656.86	0.0569355	0.0395449	1.43977	0.149933	0.524382	2537.96	2526.94	2540.36	2571.32	2575.28	2879.46	2580.57	2739.43	2777.47	2782	2634.16	2737.35
ENSORLG00000001640	os9	OS9 endoplasmic reticulum lectin [Source:NCBI gene;Acc:101173623]	2613.32	-0.00619136	0.0437644	-0.14147	0.887498	0.968967	2670.33	2821.45	2624.79	2485.18	2490.94	2619.53	2613.72	2651.45	2530.05	2601.15	2432.45	2818.82
ENSORLG00000001641	zic6	zinc finger protein ZIC 1 [Source:NCBI gene;Acc:101166725]	220.485	0.0125533	0.0878356	0.142918	0.886355	0.968552	227.553	194.95	219.473	227.725	241.782	207.743	244.56	220.178	234.215	225.378	190.638	211.623
ENSORLG00000001642	xpo1b	exportin-1 [Source:NCBI gene;Acc:101170539]	5706.97	0.0337151	0.0302035	1.11626	0.264309	0.65872	5675.81	5539.2	5650.83	5928.09	5532.87	5509.88	5688.7	5561.02	5753.25	5936.96	6033.34	5673.71
ENSORLG00000001643	NA	glycoprotein-N-acetylgalactosamine 3-beta-galactosyltransferase 1-B [Source:NCBI gene;Acc:101156399]	235.423	-0.0476614	0.118383	-0.402604	0.68724	0.906871	247.171	280.287	216.55	241.317	207.907	241.815	216.621	172.883	246.29	232.727	224.142	297.364
ENSORLG00000001644	ppfia3	liprin-alpha-3-like [Source:NCBI gene;Acc:101168785]	97.53	0.0272807	0.20306	0.134348	0.893128	0.970183	121.184	116.399	88.5124	123.198	70.7691	57.6886	71.5038	78.613	102.284	103.192	136.232	100.785
ENSORLG00000001645	rbm27	RNA binding motif protein 27 [Source:NCBI gene;Acc:101155133]	853.322	0.0561928	0.0745118	0.754146	0.450762	0.796205	753.68	754.012	975.849	848.181	783.721	906.719	988.291	881.287	826.523	878.985	805.204	837.411
ENSORLG00000001647	lrp12	LDL receptor related protein 12 [Source:NCBI gene;Acc:101165740]	268.985	0.125832	0.119269	1.05503	0.291413	0.682036	256.599	261.457	270.336	292.778	228.219	232.283	249.88	244.394	215.423	294.317	352.965	329.163
ENSORLG00000001649	pcgf6	polycomb group ring finger 6 [Source:NCBI gene;Acc:101170784]	1764.8	-0.0110472	0.0553247	-0.19968	0.841731	0.955797	1789.8	1814.78	1808.92	1725.79	1810.33	1680.53	1791.63	1940.52	1745.99	1900.88	1593.36	1575.02
ENSORLG00000001652	wdyhv1	WDYHV motif containing 1 [Source:NCBI gene;Acc:101172829]	348.834	0.0142613	0.0725324	0.19662	0.844125	0.956372	356.012	382.737	311.833	353.186	359.114	319.912	351.434	324.612	370.588	357.559	326.873	372.154
ENSORLG00000001653	pim1	serine/threonine-protein kinase pim-1 [Source:NCBI gene;Acc:101157054]	8550.23	-0.0730205	0.0335754	-2.17482	0.0296434	0.244667	9085.35	8493.22	8656.88	8755.48	8846.97	8767.36	8910.79	8193.43	8484.53	8504.15	7931.67	7972.99
ENSORLG00000001654	zic3	zinc finger protein ZIC 3 [Source:NCBI gene;Acc:101166969]	587.135	-0.0739588	0.083247	-0.888426	0.374312	0.749379	663.425	694.555	647.526	589.468	526.914	487.757	608.602	537.392	577.329	543.133	565.311	604.211
ENSORLG00000001656	NA	dynein light chain Tctex-type 1 [Source:NCBI gene;Acc:101158002]	317.015	0.0313055	0.0755137	0.414567	0.678459	0.904831	294.287	311.504	324.282	286.894	304.55	361.922	329.729	332.621	345.784	311.635	293.976	307.001
ENSORLG00000001663	nhej1	non-homologous end joining factor 1 [Source:NCBI gene;Acc:101169915]	488.548	0.0509131	0.0829084	0.614089	0.539157	0.842625	441.309	423.818	469.786	465.988	468.537	613.947	520.734	485.949	480.122	499.972	463.796	528.619
ENSORLG00000001666	NA	indian hedgehog B protein [Source:NCBI gene;Acc:101170159]	91.9564	0.214711	0.131094	1.63784	0.101454	0.443679	77.8152	92.8997	68.3589	86.8124	91.6181	94.8517	108.406	110.871	97.6927	87.9418	85.0102	101.199
ENSORLG00000001674	bop1	BOP1 ribosomal biogenesis factor [Source:NCBI gene;Acc:101173075]	5788.18	0.0307127	0.0466538	0.658311	0.510338	0.826718	5535.41	5833.55	5797.84	5627.68	5346.01	6220.92	5950.16	6424.79	5925.04	5712.38	5381.67	5702.73
ENSORLG00000001676	vrk2	serine/threonine-protein kinase VRK1 [Source:NCBI gene;Acc:101158472]	377.665	-0.0295827	0.0716615	-0.412812	0.679744	0.904968	401.296	388.037	333.106	384.346	412.13	371.905	372.259	346.899	385.342	414.536	369.366	352.758
ENSORLG00000001677	myo9aa	unconventional myosin-IXa [Source:NCBI gene;Acc:101165461]	96.0739	-0.0368447	0.158861	-0.231931	0.816592	0.948034	118.097	125.406	94.1045	84.3178	62.6416	97.9778	97.1978	101.124	73.7234	100.874	98.9337	98.4898
ENSORLG00000001678	rad50	RAD50 double strand break repair protein [Source:NCBI gene;Acc:101172011]	1302.83	0.00685141	0.0391003	0.175227	0.860901	0.96103	1292.32	1358.4	1289.77	1214.16	1278.6	1365.86	1295.44	1314.83	1333.84	1295.08	1285.92	1309.69
ENSORLG00000001679	tm9sf5	transmembrane 9 superfamily member 2 [Source:NCBI gene;Acc:101166562]	2369.96	-0.00512857	0.0765026	-0.0670379	0.946552	0.983368	2363.75	2354.23	2453.11	2525.45	2256.94	2291.03	2414.11	2176.75	2538.48	1966.61	2192.48	2906.56
ENSORLG00000001680	bin1b	myc box-dependent-interacting protein 1 [Source:NCBI gene;Acc:101158258]	42.6128	-0.217085	0.186449	-1.16431	0.244298	0.639495	39.6085	35.4647	52.4213	42.6983	48.2312	57.3024	38.1634	39.213	39.2073	39.6632	31.5303	47.8505
ENSORLG00000001683	USP24	ubiquitin specific peptidase 24 [Source:NCBI gene;Acc:101168776]	739.129	-0.0120042	0.0770582	-0.155781	0.876205	0.964821	734.508	773.876	753.861	800.127	725.493	661.866	705.938	668.248	730.649	745.014	908.515	661.452
ENSORLG00000001684	senp8	SUMO peptidase family member, NEDD8 specific [Source:NCBI gene;Acc:101166203]	330.116	-0.0155348	0.0726308	-0.213888	0.830635	0.952683	322.04	291.484	332.726	330.043	350.904	365.78	312.124	349.707	344.922	314.28	335.095	312.287
ENSORLG00000001685	usp19	ubiquitin specific peptidase 19 [Source:NCBI gene;Acc:101158274]	3481.58	0.00379235	0.0291138	0.13026	0.896361	0.970183	3342.83	3482.86	3556.97	3592.53	3514.69	3369.45	3415.69	3511.34	3589.18	3422.73	3485.79	3494.87
ENSORLG00000001687	psat1	phosphoserine aminotransferase 1 [Source:ZFIN;Acc:ZDB-GENE-030131-5723]	548.249	-0.133573	0.125041	-1.06823	0.285415	0.676931	460.673	535.09	585.338	595.595	512.436	752.809	456.978	536.457	622.664	557.621	584.027	379.3
ENSORLG00000001690	gramd2aa	GRAM domain containing 2A [Source:NCBI gene;Acc:101165712]	55.7129	-0.0782965	0.177982	-0.439911	0.660001	0.897236	58.1983	37.7205	68.6474	56.631	49.455	73.1343	61.0405	57.9336	58.4147	46.1998	49.3595	51.8206
ENSORLG00000001692	rbmx	RNA binding motif protein X-linked [Source:NCBI gene;Acc:101167216]	11110.8	0.0436334	0.0334547	1.30425	0.192148	0.580933	10854.8	10938.5	10825.3	10622.6	10853.5	11564.9	11211.4	12229.5	11006	10981.7	11180.2	11061.4
ENSORLG00000001693	oaz2a	ornithine decarboxylase antizyme 2 [Source:NCBI gene;Acc:101159818]	1503.85	-0.0625777	0.0839129	-0.745746	0.455821	0.799523	1520.94	1520.96	1606.92	1635.99	1512.44	1421.38	1455.87	1372.33	1503.9	1330.83	1254.08	1910.53
ENSORLG00000001695	fancl	FA complementation group L [Source:NCBI gene;Acc:101172267]	264.138	0.0825053	0.0936109	0.881363	0.378121	0.752238	259.971	223.366	223.575	279.191	299.295	255.375	240.736	246.453	295.039	295.403	278.301	272.952
ENSORLG00000001696	bloc1s2	biogenesis of lysosomal organelles complex 1 subunit 2 [Source:NCBI gene;Acc:101173211]	713.489	0.0930551	0.058699	1.58529	0.1129	0.467414	742.874	654.058	675.908	708.996	675.189	685.491	722.411	671.309	778.039	715.91	711.52	820.159
ENSORLG00000001698	p4hb	prolyl 4-hydroxylase subunit beta [Source:NCBI gene;Acc:101155742]	25232.6	-0.0163954	0.0432582	-0.379012	0.704679	0.913013	25273.9	27051.1	25419.6	25612.7	25870.5	23021.9	24317.6	25482.2	25374	23124.3	26898.8	25344.5
ENSORLG00000001699	HSF1	heat shock transcription factor 1 [Source:NCBI gene;Acc:101165985]	2668.06	-0.0655742	0.043386	-1.51141	0.130683	0.4934	3029.52	2740.38	2657.16	2627.01	2781.49	2534.27	2589.8	2680.04	2672.81	2649.45	2549.87	2504.93
ENSORLG00000001700	znf609b	zinc finger protein 609 [Source:NCBI gene;Acc:101166456]	3047.6	-0.0446737	0.0342521	-1.30426	0.192145	0.580933	3156.1	2931.84	3103.35	3171.38	3227.64	2978.86	3061.66	3016.8	2972.23	2868.28	3107.62	2975.46
ENSORLG00000001701	dnpep	aspartyl aminopeptidase [Source:NCBI gene;Acc:101170406]	1672.42	0.152614	0.0801234	1.90473	0.0568149	0.339741	1458.86	1512.61	1398.9	1555.82	1504.02	2077.78	1813.5	1749.33	1638.16	1820.82	1824.2	1715
ENSORLG00000001705	NA	receptor-type tyrosine-protein phosphatase-like N [Source:NCBI gene;Acc:101170654]	84.8232	0.0667981	0.125549	0.532048	0.594693	0.868756	74.4968	90.2874	73.1352	91.7905	84.0066	84.2348	95.324	87.0393	81.4166	88.2293	83.2953	84.6221
ENSORLG00000001706	ppib	peptidylprolyl isomerase B [Source:NCBI gene;Acc:101157771]	14495.5	0.124162	0.0418353	2.96787	0.00299867	0.0691759	14018.1	13992	12778.9	13478	13778.4	15189.6	14636.6	15126.7	15406.7	15564.9	15784.5	14191.3
ENSORLG00000001708	rnmt	RNA guanine-7 methyltransferase [Source:NCBI gene;Acc:101173558]	2159.85	-0.0409374	0.0455014	-0.899695	0.368283	0.744239	2082.88	2051.35	2117.81	2127.41	2364.09	2406.56	2097.82	2093.61	2104.09	2166.93	2106.13	2199.53
ENSORLG00000011416	NA	UDP-glucuronosyltransferase 1-1 [Source:NCBI gene;Acc:100125518]	54.767	-1.02194	0.271188	-3.76838	0.000164309	0.00924658	70.3469	83.2722	93.2066	71.7524	95.3615	26.1437	33.4373	24.5672	37.1838	56.2776	36.8201	28.8351
ENSORLG00000001710	trip4	thyroid hormone receptor interactor 4 [Source:NCBI gene;Acc:101165959]	542.867	0.0818686	0.0690025	1.18646	0.235441	0.631553	542.83	563.982	551.674	471.725	535.322	498.721	591.169	553.845	549.298	493.753	536.896	625.194
ENSORLG00000001711	CPEB4	cytoplasmic polyadenylation element binding protein 4 [Source:NCBI gene;Acc:101172999]	331.204	0.14183	0.105644	1.34253	0.179425	0.563386	343.457	289.404	389.963	293.99	297.826	273.855	360.887	336.966	340.767	314.235	302.179	430.919
ENSORLG00000015022	NA	basement membrane-specific heparan sulfate proteoglycan core protein [Source:NCBI gene;Acc:101156714]	82.5401	-0.961396	0.273069	-3.5207	0.000430403	0.0185087	151.244	161.774	67.697	94.7434	122.948	55.3684	49.7262	49.1127	30.5679	52.5081	82.2072	72.585
ENSORLG00000001716	adpgk	ADP dependent glucokinase [Source:NCBI gene;Acc:101160066]	2148.07	-0.0440212	0.0428517	-1.02729	0.304283	0.692513	2030.91	2061.64	2243.72	2197.98	2335.31	2217.6	2077.49	2099.66	2210.46	2048.14	2216.58	2037.36
ENSORLG00000001719	adad2	adenosine deaminase domain-containing protein 2 [Source:NCBI gene;Acc:101155625]	275.001	-0.812629	0.274124	-2.96446	0.00303213	0.0696881	424.309	622.354	252.897	276.494	343.31	182.742	165.755	198.87	269.913	172.039	203.24	188.088
ENSORLG00000001720	cln6a	CLN6 transmembrane ER protein [Source:NCBI gene;Acc:101166858]	395.385	0.144734	0.0784022	1.84605	0.0648849	0.361279	384.16	348.881	405.215	376.04	385.97	353.427	465.832	446.345	420.404	368.649	429.641	360.061
ENSORLG00000001723	DDRGK1	DDRGK domain containing 1 [Source:NCBI gene;Acc:101158673]	1041.07	0.0514882	0.0522595	0.985241	0.324506	0.71017	1131.49	966.053	1030.54	981.253	1075.81	950.127	1100.49	1085.97	1012.03	1094.68	1054.06	1010.29
ENSORLG00000001724	ext1b	exostosin-1b [Source:NCBI gene;Acc:101167217]	593.314	0.171666	0.0758895	2.26205	0.0236942	0.220871	510.345	677.238	582.63	571.189	480.568	522.44	594.427	629.179	614.625	623.872	660.913	652.338
ENSORLG00000001725	snx22	sorting nexin 22 [Source:ZFIN;Acc:ZDB-GENE-060825-154]	134.495	-0.186467	0.120721	-1.54462	0.122439	0.48322	125.159	133.495	152.123	165.663	158.237	125.022	127.925	108.016	141.6	148.106	109.622	118.969
ENSORLG00000001728	kcnk6	potassium two pore domain channel subfamily K member 6 [Source:NCBI gene;Acc:101164174]	83.3	0.146804	0.157635	0.93129	0.351704	0.732294	98.4151	81.2676	66.6491	94.8055	71.3607	60.487	79.7797	68.1213	96.9891	84.5101	105.366	91.848
ENSORLG00000001734	rptor	regulatory associated protein of MTOR complex 1 [Source:NCBI gene;Acc:101156464]	1461.77	0.0402179	0.0383939	1.04751	0.294865	0.683509	1431.74	1421.25	1425.82	1464.13	1434.89	1470.81	1495.66	1497.78	1559.95	1440.52	1516.31	1382.35
ENSORLG00000001735	NA	zinc finger SWIM domain-containing protein 6 [Source:NCBI gene;Acc:101165407]	50.5187	0.308777	0.234963	1.31415	0.188796	0.57642	46.7636	62.5691	27.4957	58.9092	41.2674	33.2304	44.8051	44.6172	43.2045	80.8469	63.2906	59.2247
ENSORLG00000001738	arhgef6	Rac/Cdc42 guanine nucleotide exchange factor 6 [Source:NCBI gene;Acc:101166805]	61.9757	0.1773	0.156509	1.13284	0.257281	0.651181	62.5494	56.6806	63.7291	59.066	53.9099	52.196	62.1518	67.0177	48.6911	75.5153	78.9703	63.2309
ENSORLG00000001739	nucb1	nucleobindin-2 [Source:NCBI gene;Acc:101169036]	1719.86	0.0235951	0.0555948	0.424412	0.671265	0.901724	1824.56	1672.16	1705.05	1583.55	1586.15	1864.19	1782.83	1941.56	1673.51	1658.33	1656.41	1689.97
ENSORLG00000001741	NA	four and a half LIM domains protein 1 [Source:NCBI gene;Acc:101155872]	206.943	0.0772542	0.105662	0.731142	0.464692	0.805204	228.509	211.9	185.721	206.538	170.991	203.51	195.373	168.479	234.515	229.516	209.542	238.725
ENSORLG00000001743	NA	A disintegrin and metalloproteinase with thrombospondin motifs 7 [Source:NCBI gene;Acc:101166699]	80.3725	-0.104476	0.144991	-0.720568	0.471175	0.809056	65.5818	99.4069	88.1449	75.1569	86.6872	84.2072	67.9125	72.8864	96.5246	74.4659	82.4886	71.0066
ENSORLG00000024338	hist1h4l	histone H4 [Source:NCBI gene;Acc:101170646]	87.2388	-0.95551	0.224578	-4.25469	2.09339e-05	0.00207208	149.206	177.276	78.3998	87.5717	100.284	97.4815	59.7299	47.2451	49.0094	47.2142	65.3483	88.0987
ENSORLG00000001749	NA	NA	209.499	0.0738072	0.104328	0.707455	0.479283	0.812931	218.252	193.587	245.987	213.333	194.309	157.582	210.64	243.261	195.062	220.326	203.195	218.451
ENSORLG00000001751	espl1	extra spindle pole bodies like 1, separase [Source:NCBI gene;Acc:101174584]	2071.75	-0.0459441	0.0391577	-1.17331	0.240672	0.636984	2117.42	2159.87	2176.01	2103.82	2029.7	2037.63	2036.11	2199.29	2071.7	2007.79	2010.84	1910.86
ENSORLG00000001758	NA	NA	101.394	0.0565408	0.167161	0.33824	0.735182	0.923246	117.719	96.6671	122.1	94.7933	95.078	69.8097	127.397	101.864	85.4236	87.9036	83.5413	134.435
ENSORLG00000001759	NA	proepiregulin [Source:NCBI gene;Acc:101166137]	447.823	-0.148796	0.070441	-2.11236	0.0346559	0.266214	467.304	461.606	513.911	457.461	499.089	425.691	429.64	444.107	482.181	404.785	392.847	395.259
ENSORLG00000001771	birc6	baculoviral IAP repeat containing 6 [Source:NCBI gene;Acc:101173043]	293.794	0.219495	0.112821	1.94551	0.0517132	0.327068	275.21	317.356	300.887	315.125	207.883	208.965	310.829	294.907	293.668	311.668	361.246	327.782
ENSORLG00000001777	mat2al	S-adenosylmethionine synthase [Source:NCBI gene;Acc:101170772]	315.255	-0.0268392	0.0893891	-0.300251	0.763986	0.932903	319.049	300.668	317.511	266.709	310.603	396.467	320.4	329.885	318.859	316.198	312.91	273.796
ENSORLG00000001780	sox2	SOX3 protein [Source:NCBI gene;Acc:100049368]	13236.2	0.0498774	0.046956	1.06222	0.288138	0.679243	11790.5	12462.1	12584.6	13401.3	13802	14009.5	13218.8	13535.9	13590	14222.6	13790.5	12427.2
ENSORLG00000001781	pfdn5	prefoldin subunit 5 [Source:NCBI gene;Acc:101158757]	4723.14	-0.023502	0.0336084	-0.69929	0.484371	0.815152	4697.4	4605.34	4763.27	4817.73	4976.6	4715.34	4892.84	4752.4	4462.69	4866.19	4649.89	4478.01
ENSORLG00000001782	yipf4	Yip1 domain family member 4 [Source:NCBI gene;Acc:101162233]	1354.44	-0.0464754	0.0512135	-0.907482	0.364152	0.74159	1495.85	1433.03	1362.37	1372.1	1357.86	1231.85	1268.35	1282.83	1335.02	1343.42	1320.57	1449.97
ENSORLG00000001784	utp23	UTP23 small subunit processome component [Source:NCBI gene;Acc:101175006]	1334.25	0.0217857	0.0451497	0.482521	0.629436	0.883277	1256.09	1357.51	1370.58	1292.75	1258.83	1411.53	1407.76	1341.95	1371.78	1387.12	1286.28	1268.81
ENSORLG00000001786	dab1a	DAB adaptor protein 1 [Source:NCBI gene;Acc:101169280]	598.38	-0.268835	0.0979989	-2.74325	0.00608346	0.105697	642.124	626.685	700.565	732.677	670.99	550.053	616.244	490.692	428.687	580.522	640.073	501.246
ENSORLG00000001787	slc35f2l	solute carrier family 35 member F2 [Source:NCBI gene;Acc:101165244]	1536.73	0.0131391	0.077112	0.17039	0.864703	0.961954	1598.7	1617.78	1457.47	1529.88	1624.58	1350.32	1596.4	1291.17	1407.44	1693.03	1468.96	1805.02
ENSORLG00000001788	slc9a6b	sodium/hydrogen exchanger 6 [Source:NCBI gene;Acc:101156110]	392.635	0.146328	0.0847148	1.7273	0.0841139	0.407459	401.146	324.928	396.522	359.258	401.099	355.073	460.167	399.748	392.606	375.794	370.256	475.021
ENSORLG00000001791	exo1	exonuclease 1 [Source:NCBI gene;Acc:101157803]	1525.64	0.0136697	0.0364575	0.37495	0.707698	0.913406	1451.39	1467.43	1489.23	1581.56	1590.32	1535.93	1539.84	1542.54	1516.76	1558.29	1505.74	1528.68
ENSORLG00000001794	hmg20a	high mobility group 20A [Source:NCBI gene;Acc:101158691]	995.315	0.00239106	0.0572361	0.0417755	0.966678	0.989147	948.091	960.499	1028.64	949.884	1068.04	1014.13	983.03	1144.57	1001.72	949.063	935.888	960.214
ENSORLG00000001795	NA	cytokine receptor common subunit gamma [Source:NCBI gene;Acc:101156347]	88.6569	-0.419671	0.187531	-2.23788	0.025229	0.225822	111.74	141.018	88.6468	77.653	81.9408	107.585	70.0108	81.5121	90.5829	64.3364	50.0775	98.7796
ENSORLG00000001801	NA	NA	3735.61	-0.0897401	0.0937055	-0.957682	0.338223	0.721188	4497.95	3879.47	3840.83	4018.79	4024.23	2848.25	3922.27	3439.67	3533.24	3184.26	3306.8	4331.61
ENSORLG00000001805	RNF5	ring finger protein 5 [Source:NCBI gene;Acc:101175247]	3751.71	-0.0313185	0.0312932	-1.00081	0.316919	0.702392	4017.87	3830.13	3713.59	3767.53	3658.32	3761.58	3606.35	3845.8	3611.42	3737.28	3742.69	3727.91
ENSORLG00000001811	clns1a	chloride nucleotide-sensitive channel 1A [Source:NCBI gene;Acc:101164421]	1735.16	0.0691069	0.0688535	1.00368	0.315533	0.700977	1607.06	1694.72	1556.1	1674.03	1578.66	2053.82	1754.76	1850.93	1846.26	1926.97	1687.25	1591.36
ENSORLG00000001812	snx12	sorting nexin 12 [Source:NCBI gene;Acc:101173568]	1430.16	0.039052	0.0477705	0.817492	0.413647	0.773237	1382.28	1476.54	1352.26	1448.04	1384.26	1423.44	1565.13	1518.63	1497.74	1396.17	1379.54	1337.86
ENSORLG00000011418	ntd5	beta-2-glycoprotein 1 [Source:NCBI gene;Acc:101164673]	43.5568	-0.950143	0.249422	-3.80938	0.000139317	0.00800487	58.452	59.9091	66.9232	54.0713	39.5237	64.4634	15.6812	19.5684	30.2233	29.9749	50.8848	33.0063
ENSORLG00000001816	pdzd8	PDZ domain containing 8 [Source:NCBI gene;Acc:101158553]	66.5929	-0.22021	0.156513	-1.40698	0.159435	0.537409	86.3906	87.1667	62.7197	60.0629	57.641	75.5494	61.3906	59.6088	70.8632	59.9853	53.7064	64.0301
ENSORLG00000001822	trim25	E3 ubiquitin/ISG15 ligase TRIM25 [Source:NCBI gene;Acc:101157185]	170.255	0.076531	0.115551	0.662313	0.507771	0.82637	170	181.415	176.547	175.54	166.778	122.174	166.708	160.047	187.219	145.6	185.622	205.409
ENSORLG00000001823	tbc1d17	TBC1 domain family member 17 [Source:NCBI gene;Acc:101163817]	3815.84	-0.00288652	0.0518407	-0.0556806	0.955596	0.985424	3925.24	3479.62	3974.86	3889.51	3984.24	3665.76	3907.32	3463.46	3941.51	3654.33	3673.89	4230.34
ENSORLG00000001824	snx33	sorting nexin 33 [Source:NCBI gene;Acc:101171161]	558.86	0.0117789	0.0562075	0.209561	0.83401	0.953574	557.683	578.279	537.048	581.274	524.032	559.254	544.34	530.293	565.833	541.002	573.903	613.383
ENSORLG00000001830	arr3b	arrestin 3 [Source:NCBI gene;Acc:101168125]	48.1006	-0.0467949	0.255688	-0.183015	0.854786	0.959625	63.0042	73.8685	43.4079	30.9422	60.6921	21.0144	49.318	39.8587	54.162	43.4573	41.8398	55.6424
ENSORLG00000001832	NA	AKT1 substrate 1 [Source:NCBI gene;Acc:101169289]	1712.59	-0.136151	0.0774659	-1.75757	0.0788212	0.394972	2216.92	1869.82	1679.33	1599.08	1779.01	1612.72	1437.79	1667.03	1629.94	1572.56	1720.38	1766.53
ENSORLG00000012666	hpcal1	hippocalcin-like protein 1 [Source:NCBI gene;Acc:101171795]	108.778	-0.941614	0.167251	-5.62995	1.80263e-08	8.83409e-06	166.888	193.043	136.985	156.166	101.539	102.672	77.1971	78.4534	63.2939	69.0424	72.6984	87.352
ENSORLG00000001836	snupn	snurportin 1 [Source:NCBI gene;Acc:101171661]	1559.48	-0.0432392	0.0442	-0.978262	0.327945	0.71372	1531.07	1560.53	1539.05	1550.35	1649.1	1670.81	1553.69	1640.9	1541.17	1521.34	1556.58	1399.1
ENSORLG00000001839	dgke	diacylglycerol kinase epsilon [Source:NCBI gene;Acc:101157668]	488.647	-0.0825863	0.0591622	-1.39593	0.162736	0.541463	479.839	501.102	514.538	505.788	471.801	541.352	458.697	468.541	477.813	480.059	518.741	445.491
ENSORLG00000001840	NA	E3 ubiquitin-protein ligase KCMF1 [Source:NCBI gene;Acc:105354713]	1036.42	0.00671298	0.0445958	0.15053	0.880347	0.966114	1061	1076.94	1002.97	1020.17	1002.48	1039.12	1018.09	1001.57	1119.86	1014.11	1004.65	1076.13
ENSORLG00000001842	emc10	ER membrane protein complex subunit 10 [Source:NCBI gene;Acc:101169536]	1787.33	0.018907	0.0414667	0.455957	0.648421	0.892428	1807.14	1756.54	1666.62	1735.8	1843.19	1850.09	1879.88	1847.57	1770.77	1839.31	1783.36	1667.71
ENSORLG00000001843	slc7a3a	cationic amino acid transporter 3 [Source:NCBI gene;Acc:101173804]	341.197	0.126599	0.0923459	1.37092	0.170398	0.552442	293.948	353.678	324.806	336.502	279.346	368.293	332.56	311.029	386.722	323.511	371.034	412.934
ENSORLG00000001846	ENOPH1	enolase-phosphatase 1 [Source:NCBI gene;Acc:101171682]	1714.21	0.0139216	0.0439311	0.316897	0.751322	0.928677	1799.66	1724.81	1602.17	1689.34	1809.53	1609.14	1642.54	1773.63	1815.72	1729.26	1711.62	1663.08
ENSORLG00000001847	coro2ba	coronin 2B [Source:NCBI gene;Acc:101167857]	318.168	-0.0122299	0.0716351	-0.170725	0.86444	0.961954	319.316	326.908	302.647	335.308	327.87	304.897	297.433	303.329	345.506	314.033	294.952	345.817
ENSORLG00000001849	ptpn9a	protein tyrosine phosphatase non-receptor type 9 [Source:NCBI gene;Acc:101171408]	1566.39	0.0456727	0.0486409	0.938977	0.347742	0.729129	1485.47	1585.68	1565.59	1586.14	1427.94	1594.56	1509.2	1519.41	1612.16	1644.98	1753.71	1511.79
ENSORLG00000001854	NA	uncharacterized protein C7orf57 homolog [Source:NCBI gene;Acc:101175135]	2001.49	0.0650097	0.0477448	1.36161	0.173322	0.55484	1868.68	1908.35	1959.46	1886.36	2135.73	1980.91	1999.55	2144.82	1953.93	2000.84	2242.3	1936.95
ENSORLG00000001855	arfgef2	ADP ribosylation factor guanine nucleotide exchange factor 2 [Source:NCBI gene;Acc:101159743]	1061.75	-0.0508594	0.0602631	-0.843957	0.398693	0.763465	1217.63	1035	1108.68	1088.29	988.934	1040.85	970.687	1078.19	1017.94	1009.41	1016.68	1168.67
ENSORLG00000001860	pak1	p21 (RAC1) activated kinase 1 [Source:NCBI gene;Acc:101164663]	2050.08	0.0562597	0.0487143	1.15489	0.248135	0.642711	1984.37	1934.56	2010.99	1960.47	1938.07	2235.53	2166.94	2186.19	2009.96	2173.71	2104.3	1895.92
ENSORLG00000001861	pard6b	par-6 family cell polarity regulator beta [Source:NCBI gene;Acc:101159990]	1081.28	-0.0980356	0.0680846	-1.43991	0.149893	0.524377	1070.44	1046.13	1222.75	1039.72	1210.34	1120.7	1161.7	956.716	970.247	951.224	1079.99	1145.39
ENSORLG00000001862	stard14	START domain-containing protein 10 [Source:NCBI gene;Acc:101168965]	2034.32	-0.100422	0.0758184	-1.32451	0.185335	0.570892	2109.81	2096.62	2378.87	2155.91	2093.63	1795.66	2245.37	1821.45	1845.64	1886.09	1744.4	2238.34
ENSORLG00000001863	lipg	lipase G, endothelial type [Source:NCBI gene;Acc:101173311]	684.673	0.178923	0.136814	1.30778	0.190948	0.579579	520.889	489.014	650.968	617.309	658.768	919.53	671.745	639.139	631.245	846.619	918.298	652.557
ENSORLG00000001864	adnpb	activity-dependent neuroprotector homeobox protein [Source:NCBI gene;Acc:101160237]	1450.35	0.0210179	0.0479959	0.437911	0.661451	0.897734	1458.7	1415.1	1386.68	1470.09	1427.51	1484.89	1622.4	1465.03	1342.17	1496.15	1446.86	1388.64
ENSORLG00000001867	pdzd11	PDZ domain containing 11 [Source:NCBI gene;Acc:101169214]	1026.54	-0.0741977	0.0485393	-1.52861	0.126361	0.487855	1027.31	1050.51	1116.2	1108.74	1043.07	971.029	1067.51	1020.12	936.611	1005.63	988.133	983.661
ENSORLG00000001870	si:dkey-193c22.2	chondroitin sulfate proteoglycan 4 [Source:NCBI gene;Acc:101173791]	65.2972	0.186929	0.169823	1.10073	0.271013	0.664561	80.3006	58.781	62.5939	68.6663	38.9217	55.8622	68.4182	59.5849	68.7502	64.496	71.6334	85.5578
ENSORLG00000001871	anp32a	acidic nuclear phosphoprotein 32 family member A [Source:NCBI gene;Acc:101167939]	7441.59	0.118706	0.0470206	2.52455	0.0115848	0.150449	6692.5	7145.08	7674.32	6804.07	7240.76	7260.69	8427.68	8135.54	7356.18	7480.11	7179.16	7903.01
ENSORLG00000001872	sin3aa	SIN3 transcription regulator family member A [Source:NCBI gene;Acc:101171907]	2686.39	0.091245	0.0342734	2.66227	0.00776156	0.121164	2534.5	2585.32	2712.72	2610.26	2601.04	2561.11	2722.99	2767.96	2643.3	2829.15	2949.43	2718.88
ENSORLG00000027369	cdkn2a/b	cyclin dependent kinase inhibitor 2B [Source:NCBI gene;Acc:110014168]	144.669	-0.930196	0.171608	-5.42047	5.94433e-08	2.24827e-05	124.658	260.326	212.709	165.468	159.025	216.074	84.0619	115.128	116.302	113.021	82.0175	87.2337
ENSORLG00000001876	gdpd4a	glycerophosphodiester phosphodiesterase domain-containing protein 5 [Source:NCBI gene;Acc:101165492]	42.1325	-0.0990663	0.187601	-0.52807	0.597451	0.869441	45.6493	41.1611	43.1083	35.8418	36.3395	59.5635	38.2187	37.7898	46.9226	45.4572	42.0933	33.4449
ENSORLG00000001877	SNX18	sorting nexin 18 [Source:NCBI gene;Acc:101166878]	539.646	0.0382739	0.0714457	0.535706	0.592162	0.867739	545.391	554.511	528.811	512.426	505.115	548.104	557.711	579.605	446.094	594.586	582.776	520.622
ENSORLG00000001879	arl15a	ADP ribosylation factor like GTPase 15 [Source:NCBI gene;Acc:101167124]	109.92	0.160708	0.118109	1.36068	0.173616	0.555198	99.1143	103.889	100.045	117.02	100.281	103.32	134.539	98.2329	118.39	112.631	104.103	127.472
ENSORLG00000001880	dpm1	dolichyl-phosphate mannosyltransferase subunit 1, catalytic [Source:NCBI gene;Acc:101172812]	480.171	0.0412206	0.0830012	0.496626	0.619453	0.880195	447.088	480.633	509.187	422.789	452.455	528.54	463.505	513.731	495.339	451.688	420.538	576.562
ENSORLG00000001881	gdpd2	glycerophosphodiester phosphodiesterase domain containing 2 [Source:NCBI gene;Acc:101168550]	387.074	0.40524	0.149835	2.70457	0.00683927	0.111907	243.716	332.683	275.305	365.286	310.109	472.405	435.387	427.352	386.38	467.139	590.667	338.463
ENSORLG00000001883	glceb	glucuronic acid epimerase [Source:NCBI gene;Acc:101168104]	781.985	0.0631422	0.0471128	1.34023	0.180169	0.564189	754.103	789.978	785.674	718.685	780.05	760.18	796.537	825.047	830.577	749.061	791.995	801.937
ENSORLG00000001884	card14	caspase recruitment domain family member 14 [Source:NCBI gene;Acc:101158416]	51.2601	-0.237568	0.2172	-1.09377	0.274055	0.667296	47.7562	61.9485	78.8087	36.9733	40.1371	66.7216	50.6863	41.637	49.8223	50.836	58.1192	31.6755
ENSORLG00000001886	rtn4a	reticulon-4 [Source:NCBI gene;Acc:101163104]	5573.4	-0.0398667	0.0456029	-0.874214	0.382002	0.754469	5731.99	5499.98	5773.84	5783.27	5629.16	5483.29	5461.64	5205.51	5709.86	5096.9	5313.28	6192.03
ENSORLG00000001890	si:ch211-200p22.4	phosphatidylinositol-binding clathrin assembly protein [Source:NCBI gene;Acc:101156840]	81.0781	-0.22629	0.23138	-0.978001	0.328074	0.71372	93.2643	91.1126	124.409	86.4996	76.5001	52.1067	65.303	57.6534	73.6848	71.8379	51.59	128.976
ENSORLG00000001892	fsta	follistatin [Source:NCBI gene;Acc:101167370]	231.82	0.102025	0.107627	0.947947	0.343156	0.724624	211.371	236.369	239.095	199.58	194.409	260.326	197.847	233.554	218.219	268.104	237.073	285.889
ENSORLG00000001895	rangrf	RAN guanine nucleotide release factor [Source:NCBI gene;Acc:101175385]	187.303	0.0510494	0.10888	0.468857	0.639172	0.88821	154.716	198.585	189.889	201.313	146.416	212.767	174.724	193.582	202.51	194.199	166.773	212.161
ENSORLG00000001896	mrps9	mitochondrial ribosomal protein S9 [Source:NCBI gene;Acc:101154927]	1849.43	-0.0202424	0.0478025	-0.423458	0.671961	0.901907	1908.5	1820.04	1748.29	1796.1	1870.08	2035.71	1892.86	2000.54	1764.87	1818.19	1805.8	1732.11
ENSORLG00000001897	rereb	arginine-glutamic acid dipeptide repeats protein [Source:NCBI gene;Acc:101175558]	738.029	-0.0146865	0.0650087	-0.225917	0.821266	0.949923	719.325	759.533	802.671	796.677	686.697	681.031	685.983	689.774	708.205	729.63	837.827	758.995
ENSORLG00000001899	ccdc40	coiled-coil domain containing 40 [Source:NCBI gene;Acc:101158665]	74.5207	-0.342266	0.222509	-1.53821	0.123997	0.485576	81.3864	117.587	81.3487	82.2145	73.9147	63.2525	76.4593	61.4122	79.498	37.2619	44.2011	95.712
ENSORLG00000001900	rbm14a	RNA-binding protein 4 [Source:NCBI gene;Acc:101157077]	239.003	-0.0565149	0.10396	-0.543621	0.586702	0.865358	245.501	263.366	261.468	212.49	209.904	267.57	198.352	200.335	234.462	242.282	262.189	270.118
ENSORLG00000001901	pou3f3b	POU domain, class 3, transcription factor 3-B [Source:NCBI gene;Acc:101162433]	193.06	0.2185	0.317497	0.688196	0.491329	0.818464	128.021	152.496	132.652	179.366	113.709	364.865	166.311	268.835	189.959	205.467	288.865	126.169
ENSORLG00000001902	vamp4	vesicle associated membrane protein 4 [Source:NCBI gene;Acc:101170506]	1050.28	0.0124333	0.0712325	0.174545	0.861437	0.961331	1105.26	1024.85	1068.58	1026.39	1145.7	903.653	1155.47	1096.32	1042.08	1068.32	1096.02	870.737
ENSORLG00000001904	wdr61	WD repeat domain 61 [Source:NCBI gene;Acc:101172406]	1739.64	-0.093757	0.0562442	-1.66696	0.0955214	0.432657	1766.83	1843.41	1548.03	1789.19	1833.43	1999.07	1625.65	1757.55	1639	1775.63	1713.22	1584.63
ENSORLG00000001906	lin54	lin-54 DREAM MuvB core complex component [Source:NCBI gene;Acc:101166149]	1038.66	-0.0569444	0.0509916	-1.11674	0.264105	0.658612	941.219	1034.33	1087.95	1094.22	1051.7	1148.19	1025.94	1020.02	1037.85	1053.62	1014.3	954.552
ENSORLG00000001907	slc44a4	solute carrier family 44 member 4 [Source:NCBI gene;Acc:101167463]	51.3057	0.3183	0.252964	1.25829	0.208289	0.598293	42.7406	28.4945	78.1003	35.897	45.1667	43.3865	42.8168	78.4309	47.8803	55.4055	41.1161	76.2337
ENSORLG00000001910	myoc	myocilin [Source:NCBI gene;Acc:101175634]	87.3196	-0.0214282	0.138614	-0.154589	0.877146	0.965079	98.1182	92.4296	106.627	86.3502	75.4738	67.5216	81.6127	76.6009	97.3074	82.936	86.3	96.5575
ENSORLG00000001911	slc25a44a	solute carrier family 25 member 44 [Source:NCBI gene;Acc:101172653]	516.567	0.0275338	0.0606483	0.453992	0.649834	0.892984	479.704	502.69	530.001	532.83	506.539	517.274	485.996	502.427	514.061	509.687	530.778	586.813
ENSORLG00000001912	paqr5a	progestin and adipoQ receptor family member 5 [Source:NCBI gene;Acc:101168190]	465.379	-0.0881915	0.0834478	-1.05685	0.290581	0.681158	462.711	515.877	517.915	488.4	498.397	394.179	482.946	498.407	449.435	478.741	380.994	416.541
ENSORLG00000001913	dlg3	discs large MAGUK scaffold protein 3 [Source:NCBI gene;Acc:101169708]	1924.98	-0.0173266	0.0468043	-0.370192	0.711239	0.914311	2026.9	2044.9	1950.14	1942.38	1948.97	1703.38	2022.45	1911.42	1878.5	1887.83	1820.26	1962.59
ENSORLG00000001914	osbpl11	oxysterol binding protein like 11 [Source:NCBI gene;Acc:101162665]	592.961	0.000264675	0.0747576	0.00354045	0.997175	0.999294	610.049	628.678	633.853	545.002	540.987	597.724	656.441	552.036	500.487	584.174	646.481	619.618
ENSORLG00000001915	ehmt2	euchromatic histone lysine methyltransferase 2 [Source:NCBI gene;Acc:101167716]	2196.73	-0.0374249	0.0381943	-0.979856	0.327157	0.712855	2129.05	2260.05	2368.25	2157.44	2146.06	2287.2	2115.27	2160.92	2274.41	2136.25	2225.2	2100.71
ENSORLG00000001916	NA	testis-expressed protein 2 [Source:NCBI gene;Acc:101158917]	3461.99	-0.0974487	0.0700312	-1.3915	0.164073	0.544058	3874.83	3913.6	3551.9	3361.51	3628.78	3139.34	3157.55	3042.78	3444.52	3079.36	3376.95	3972.77
ENSORLG00000001918	NA	arylsulfatase I [Source:NCBI gene;Acc:101175433]	303	-0.240239	0.122572	-1.95998	0.0499979	0.321666	348.929	369.399	233.86	284.494	386.908	346.386	254.778	294.853	251.967	319.136	311.378	233.906
ENSORLG00000001922	med25	mediator complex subunit 25 [Source:NCBI gene;Acc:101164559]	747.292	0.18309	0.125545	1.45836	0.14474	0.51618	810.926	834.634	484.406	729.672	611.33	729.153	750.874	717.01	628.9	906.454	960.111	804.035
ENSORLG00000001923	ibtk	inhibitor of Bruton tyrosine kinase [Source:NCBI gene;Acc:101158721]	1913.4	-0.006932	0.0386819	-0.179205	0.857777	0.960186	2010.79	1839.32	1904.68	1935.14	1816.71	2001.35	1922.44	1964.99	1839.25	1974.97	1918.4	1832.78
ENSORLG00000001924	cops4	COP9 signalosome subunit 4 [Source:NCBI gene;Acc:101172094]	3133.78	0.0551398	0.0504652	1.09263	0.274556	0.667296	3045.16	2661.35	3058.79	3119.77	3162.47	3400.58	3135.56	3202.16	3390.87	3111.97	3137.28	3179.37
ENSORLG00000001925	itga2.2	integrin subunit alpha 2 [Source:NCBI gene;Acc:101174027]	71.2024	-0.193698	0.16121	-1.20152	0.229548	0.623729	90.4467	91.6818	82.1379	65.6961	56.5904	68.1635	66.9354	75.7467	50.5535	75.3104	65.6615	65.5047
ENSORLG00000001929	prrc2c	proline rich coiled-coil 2C [Source:NCBI gene;Acc:101170751]	10152.4	-0.000427884	0.0320574	-0.0133474	0.989351	0.996639	10061.6	10028.4	9950.49	10574.2	10349.4	9958.85	10251.4	10381.5	10023.7	10137.3	10657.8	9454.31
ENSORLG00000001930	tpbgb	trophoblast glycoprotein [Source:NCBI gene;Acc:101158474]	1863.59	-0.0251301	0.0411125	-0.61125	0.541034	0.842958	1877.72	1984.86	1745.23	1891.21	2007.95	1772.34	1852.91	1855.19	1815.15	1856.21	1893.41	1810.84
ENSORLG00000001933	tex11	testis expressed 11 [Source:NCBI gene;Acc:101168793]	393.837	0.0216458	0.121417	0.178276	0.858506	0.960331	455.909	465.108	370.339	362.333	423.282	265.827	351.933	424.614	415.011	365.136	471.86	354.697
ENSORLG00000001934	paip1	poly(A) binding protein interacting protein 1 [Source:NCBI gene;Acc:101167623]	1238.44	0.0416994	0.0422353	0.987312	0.323489	0.709597	1179	1334.85	1228.76	1221.79	1186.55	1169.68	1290.15	1284.97	1237.84	1225.31	1250.38	1252.03
ENSORLG00000001936	ube3d	ubiquitin protein ligase E3D [Source:NCBI gene;Acc:101158969]	942.779	0.0689902	0.0620133	1.11251	0.26592	0.659386	858.454	959.335	878.932	903.914	965.306	955.99	885.629	1082.28	1022.87	964.892	976.13	859.617
ENSORLG00000001939	gpd1c	glycerol-3-phosphate dehydrogenase 1-like protein [Source:NCBI gene;Acc:101155171]	3132.35	0.00106049	0.0398812	0.0265911	0.978786	0.993433	3040.19	3096.93	3174.1	3023.6	3099.94	3356.21	3099.62	3190.54	3157.92	3052.62	2928.11	3368.48
ENSORLG00000001940	kdrl	vascular endothelial growth factor receptor kdr-like [Source:NCBI gene;Acc:100049480]	537.452	0.128916	0.0743836	1.73313	0.083073	0.404855	495.049	471.121	543.509	528.464	522.808	519.195	516.304	487.566	579.396	540.146	589.688	656.181
ENSORLG00000001943	ireb2	iron responsive element binding protein 2 [Source:NCBI gene;Acc:101172897]	1219.79	0.0438581	0.07232	0.606444	0.54422	0.844841	1194.16	1271.33	1221.93	1358.42	1012.8	1144.42	1213.23	1190.3	1244.79	1231.03	1439.99	1115.03
ENSORLG00000001944	KIF23	kinesin family member 23 [Source:NCBI gene;Acc:101168442]	2813.65	0.0596278	0.0355775	1.676	0.0937392	0.429542	2574.07	2731.06	2831.26	2851.69	2735.28	2813.32	2968.8	2845.72	2776.73	2862.72	2784.57	2988.59
ENSORLG00000001945	AXIN2	axin 2 [Source:NCBI gene;Acc:101156143]	5115.83	-0.0597255	0.0329732	-1.81133	0.0700893	0.374842	5054.2	5350.52	5178.67	5363.79	5078	5309.68	5333.27	4874.91	5020.65	5094.6	4774.36	4957.36
ENSORLG00000001946	NA	NA	104.973	0.0423669	0.123038	0.344339	0.730591	0.921188	102.21	116.651	110.934	104.033	97.4404	87.9359	108.301	100.212	87.5913	114.167	125.965	104.232
ENSORLG00000001947	aasdh	aminoadipate-semialdehyde dehydrogenase [Source:NCBI gene;Acc:101171235]	1151.59	0.0646189	0.0448738	1.44001	0.149863	0.524377	1090.31	1179.38	1103.25	1123.88	1106.61	1150.79	1117.64	1270.54	1191.98	1214.91	1136.85	1132.92
ENSORLG00000001948	nelfe	negative elongation factor complex member E [Source:NCBI gene;Acc:101175662]	1646.1	0.00536523	0.0483579	0.110948	0.911657	0.975249	1530.93	1791.37	1617.99	1538.27	1634.41	1747.88	1718.49	1682.12	1579.77	1707.68	1624.43	1579.8
ENSORLG00000001949	epc1b	enhancer of polycomb homolog 1 [Source:NCBI gene;Acc:101175681]	2132.87	0.0238459	0.037816	0.630577	0.528317	0.835707	2156.86	2174.34	2117.54	2118.13	1971.67	2149.78	2195.12	2092.28	2014.85	2190.68	2239.77	2173.4
ENSORLG00000001951	dpp3	dipeptidyl peptidase 3 [Source:NCBI gene;Acc:101174283]	4624.96	0.0544822	0.0347178	1.56929	0.116581	0.472229	4311.4	4547.52	4437.96	4694.44	4499.92	4737.24	4787.5	4814.85	4459.72	4681.62	4937.99	4589.36
ENSORLG00000001952	NA	flotillin-2 [Source:NCBI gene;Acc:101164911]	119.285	-0.110851	0.110528	-1.00292	0.315898	0.701017	124.768	125.061	125.316	128.395	120.887	118.86	122.357	116.455	133.595	96.1669	103.291	116.267
ENSORLG00000001953	NCKAP5	nck-associated protein 5 [Source:NCBI gene;Acc:101162908]	393.592	-0.154764	0.0687156	-2.25225	0.0243067	0.222784	420.419	405.345	439.39	396.315	425.555	401.846	373.213	335.779	379.294	401.267	337.097	407.586
ENSORLG00000001957	NA	deoxyribonuclease-1 [Source:NCBI gene;Acc:101160733]	1299.81	-0.108349	0.103426	-1.04759	0.294826	0.683509	1326.09	1276.93	1534.09	1349.14	1440.76	1164.67	1273.35	1058.9	1402.02	1125	1019.32	1627.43
ENSORLG00000001958	adamts12	A disintegrin and metalloproteinase with thrombospondin motifs 12 [Source:NCBI gene;Acc:101174509]	47.0246	0.277661	0.199072	1.39478	0.163083	0.542173	29.766	50.012	46.9711	50.6278	32.5877	44.6871	47.7278	36.8581	64.0876	60.878	52.6422	47.4495
ENSORLG00000001959	fam222bb	protein FAM222B [Source:NCBI gene;Acc:101165990]	2080.51	-0.0326052	0.0329769	-0.988727	0.322797	0.708775	2126.58	2149.42	2119.95	2079.13	2090.11	2056.78	2073.7	2089.21	2120.85	2080.69	2048.71	1931.02
ENSORLG00000001960	si:ch211-51c14.1	protein kinase C and casein kinase substrate in neurons protein 3 [Source:NCBI gene;Acc:101165059]	494.012	0.144542	0.111391	1.2976	0.194424	0.582933	532.082	486.555	397.305	457.785	464.588	477.725	540.701	478.964	463.596	440.023	472.177	716.638
ENSORLG00000001963	cdx4	homeobox protein CDX-1 [Source:NCBI gene;Acc:101170103]	11474.1	-0.032197	0.0494839	-0.650657	0.515268	0.829352	11248.8	11304.2	11347.5	11154	11483.7	13081.1	11851.7	11593	11233.9	12228	10357.1	10806.3
ENSORLG00000001964	ACTR3	actin-related protein 3 [Source:NCBI gene;Acc:101155832]	8700.31	-0.00340527	0.0310683	-0.109606	0.912722	0.975584	9002.1	8489.21	8406.69	8723.13	8960.9	8686.83	8845.23	8548.42	8709.44	8501.7	8330.36	9199.69
ENSORLG00000001965	ppat	phosphoribosyl pyrophosphate amidotransferase [Source:NCBI gene;Acc:101154934]	9016.47	0.0304942	0.0538549	0.566229	0.571238	0.85853	9030.92	8295.52	9246.64	9196.45	9359.21	8399.28	9216.85	8211.03	9159.6	8902.02	8732.05	10448.1
ENSORLG00000001966	chic1	cysteine-rich hydrophobic domain-containing protein 1 [Source:NCBI gene;Acc:101170351]	312.858	-0.0324899	0.0820879	-0.395794	0.692257	0.909232	261.249	308.241	303.342	314.754	345.743	367.709	310.714	300.266	296.958	308.754	333.389	303.174
ENSORLG00000001969	TLE3	transducin-like enhancer protein 3-B [Source:NCBI gene;Acc:101168352]	2810.53	0.0907629	0.0487836	1.86052	0.0628119	0.356645	2575.72	2690.77	2727.81	2797.47	2685.58	2853.43	2698.18	2894.96	2836.16	2947.46	3288.28	2730.5
ENSORLG00000001970	snx1a	sorting nexin-1 [Source:NCBI gene;Acc:101163736]	1699.18	0.0398623	0.044947	0.886872	0.375148	0.750351	1664.94	1773.55	1597.93	1653.66	1637.17	1723.52	1621.11	1719.52	1679.49	1710.12	1906.57	1702.6
ENSORLG00000001972	lnx2b	ligand of Numb protein X 2 [Source:NCBI gene;Acc:101170936]	762.058	0.0416194	0.0584526	0.71202	0.476452	0.810989	730.546	722.462	784.647	782.704	679.04	807.158	806.175	744.654	737.518	727.421	773.009	849.366
ENSORLG00000001974	sv2	synaptic vesicle glycoprotein 2C [Source:NCBI gene;Acc:101173142]	421.309	-0.0825699	0.0710053	-1.16287	0.244883	0.639909	445.332	438.711	413.619	443.801	448.326	408.627	365.894	414.986	404.413	373.361	429.901	468.74
ENSORLG00000001975	slc25a43	solute carrier family 25 member 43 [Source:NCBI gene;Acc:101171175]	395.959	-0.00643144	0.0900502	-0.0714206	0.943063	0.981707	396.677	361.804	401.769	365.506	429.515	427.88	421.888	297.46	414.283	411.927	391.081	431.712
ENSORLG00000001976	FILIP1L	filamin A-interacting protein 1-like [Source:NCBI gene;Acc:101156068]	544.855	-0.0271438	0.0875633	-0.309991	0.756568	0.931049	577.32	538.724	548.31	572.78	519.695	541.404	511.513	502.577	529.603	436.935	588.394	671.004
ENSORLG00000001977	itgb1b.1	integrin beta-1 [Source:NCBI gene;Acc:101154978]	3496.11	-0.0148305	0.0317009	-0.467825	0.63991	0.888403	3592.75	3505.41	3493.51	3517.74	3486.83	3488.77	3497	3347	3430.28	3479.85	3379.94	3734.23
ENSORLG00000001978	agpat9l	glycerol-3-phosphate acyltransferase 3-like [Source:NCBI gene;Acc:101167873]	1504.95	0.0104753	0.0852969	0.12281	0.902258	0.972419	1525.1	1570.59	1575.41	1444.51	1526.14	1355.22	1543.14	1384.71	1590.37	1305.43	1310.28	1928.53
ENSORLG00000001979	paics	phosphoribosylaminoimidazole carboxylase and phosphoribosylaminoimidazolesuccinocarboxamide synthase [Source:NCBI gene;Acc:101171736]	56564.2	0.0538076	0.0546978	0.983725	0.325251	0.710511	58256.6	53930.5	54443.6	58606.6	56751.4	51066.4	57031.3	54559.3	59886.2	51078.4	57703.4	65456.2
ENSORLG00000001982	flna	filamin-A [Source:NCBI gene;Acc:101173301]	12953	-0.106999	0.052055	-2.05549	0.0398316	0.289732	14554.3	14158.7	12757.5	13182.1	13354.8	12585.8	11392.9	12220.9	12181.9	12019	13996.6	13032
ENSORLG00000001987	NA	mitogen-activated protein kinase kinase kinase kinase 5 [Source:NCBI gene;Acc:101166485]	112.565	-0.530002	0.387242	-1.36866	0.171106	0.55303	138.98	272.077	74.0422	82.4243	160.651	69.4601	53.9131	85.1309	157.644	68.1144	104.462	83.8752
ENSORLG00000001989	exosc9	exosome component 9 [Source:NCBI gene;Acc:101156627]	2796.95	0.00433911	0.0389222	0.111482	0.911235	0.975249	2741.26	2841.19	2731.12	2719.01	2695.81	3032.68	2821.93	2827.93	2805.83	2934.28	2617.19	2795.2
ENSORLG00000001990	mrpl11	mitochondrial ribosomal protein L11 [Source:NCBI gene;Acc:101171676]	2257.22	-0.0222146	0.0522516	-0.425147	0.67073	0.90168	2401.28	2239.38	2089.27	2196.96	2237.22	2487.58	2355.39	2346.82	2153.21	2377.84	2122.71	2078.96
ENSORLG00000001991	cwc27	CWC27 spliceosome associated cyclophilin [Source:NCBI gene;Acc:101172992]	2068.15	0.0123224	0.0560971	0.219663	0.826134	0.951661	2030.36	2153.86	2061.47	2034.76	1885.73	2189.75	2083.97	2398.27	2059.87	2027.69	1998.39	1893.66
ENSORLG00000001992	uacab	uveal autoantigen with coiled-coil domains and ankyrin repeats [Source:NCBI gene;Acc:101168930]	1330.86	0.00535447	0.0510231	0.104942	0.916422	0.976458	1372.18	1385.69	1409.84	1300.57	1281.52	1213.65	1214.1	1329.42	1294.58	1381.1	1415.83	1371.78
ENSORLG00000001995	MRPL49	mitochondrial ribosomal protein L49 [Source:HGNC Symbol;Acc:HGNC:1176]	704.458	0.0892228	0.0635666	1.40361	0.160435	0.538915	721.266	685.359	589.466	671.431	747.034	685.018	741.95	759.23	704.517	779.428	659.565	709.233
ENSORLG00000002001	NA	NA	146.072	0.0150522	0.108783	0.13837	0.889948	0.969774	134.984	139.186	137.96	182.319	125.276	151.296	131.394	143.633	143.827	154.831	157.878	150.286
ENSORLG00000002002	ppwd1	peptidylprolyl isomerase domain and WD repeat containing 1 [Source:NCBI gene;Acc:101173237]	3718.01	0.0299444	0.0439257	0.681706	0.495425	0.819317	3524.3	3591.6	3649.73	3583.01	3521.6	4210.84	3717.81	3805.17	3754.79	3856.65	3656.97	3743.62
ENSORLG00000002004	hif1al	hypoxia-inducible factor 1-alpha [Source:NCBI gene;Acc:101165163]	7763.03	-0.0983679	0.0396365	-2.48175	0.013074	0.160635	8402.37	7866.83	8232.42	8298.96	8004.56	7353.91	7320.4	7443.77	7835.94	7009.11	7759.21	7628.92
ENSORLG00000002005	NRP1	neuropilin-1a [Source:NCBI gene;Acc:101156916]	712.305	-0.073698	0.069167	-1.06551	0.286646	0.678182	784.771	685.085	799.781	772.315	706.981	631.737	692.336	673.902	683.666	658.855	666.004	792.221
ENSORLG00000002006	NA	spectrin beta chain, non-erythrocytic 1 [Source:NCBI gene;Acc:101159770]	355.318	0.0592798	0.0796112	0.744616	0.456504	0.799772	371.769	391.583	368.672	310.731	312.838	329.397	350.328	350.951	333.348	394.239	396.194	353.766
ENSORLG00000002007	efemp2a	EGF containing fibulin extracellular matrix protein 2 [Source:NCBI gene;Acc:101172502]	404.703	-0.0583756	0.151501	-0.385315	0.700004	0.910707	409.483	380.252	374.271	401.948	303.549	607.316	313.162	403.508	386.2	406.479	542.291	327.98
ENSORLG00000002008	ppp1caa	serine/threonine-protein phosphatase alpha-2 isoform-like [Source:NCBI gene;Acc:101169945]	5681.52	0.00475404	0.0367899	0.129221	0.897182	0.970294	5335.2	5330.63	5706.7	5777.47	5795.46	6093.41	5657.74	5900.86	5736.48	5517.74	5662.27	5664.3
ENSORLG00000002009	haus7	HAUS augmin like complex subunit 7 [Source:NCBI gene;Acc:101173936]	1390.68	0.0445378	0.0450584	0.988445	0.322935	0.708849	1386.38	1388.9	1374.18	1310.22	1423.95	1332.66	1431.52	1450.23	1379.58	1523.91	1397.59	1289.05
ENSORLG00000002011	clgn	calnexin [Source:NCBI gene;Acc:101159642]	2996.52	0.0654717	0.0650725	1.00614	0.31435	0.699665	2593.2	3252.75	2699.73	2869.4	2802.16	3358.06	3029.24	3109.31	3101.44	3296.13	3096.33	2750.45
ENSORLG00000002013	cldni	claudin-4-like [Source:NCBI gene;Acc:101170187]	709.439	-0.0156571	0.0612055	-0.255811	0.798096	0.941118	767.572	703.408	674.881	769.194	744.569	618.454	727.481	695.08	727.176	678.96	742.904	663.592
ENSORLG00000002014	las1l	LAS1 like ribosome biogenesis factor [Source:ZFIN;Acc:ZDB-GENE-030131-3625]	3405.44	0.0292761	0.0427668	0.684551	0.493627	0.818464	3240.31	3497.13	3228.52	3231.02	3308.89	3722.76	3408.1	3667.54	3485.64	3348.08	3354.7	3372.62
ENSORLG00000002015	scoca	short coiled-coil protein [Source:NCBI gene;Acc:101156868]	535.547	-0.0477145	0.0663363	-0.719282	0.471967	0.809602	584.521	604.807	539.945	472.098	508.598	555.725	543.096	518.822	505.276	561.293	508.331	524.048
ENSORLG00000002016	trim23	tripartite motif containing 23 [Source:NCBI gene;Acc:101173482]	434.423	0.0341658	0.0706807	0.483383	0.628824	0.883049	373.384	466.374	444.524	412.367	409.849	470.27	440.741	413.014	411.808	438.837	469.379	462.527
ENSORLG00000002020	NA	capping protein, Arp2/3 and myosin-I linker protein 3 [Source:NCBI gene;Acc:101171983]	71.4451	0.157862	0.139663	1.1303	0.258349	0.651952	73.4552	59.8734	63.4646	63.2644	80.5326	65.795	81.5592	67.9969	79.5848	82.5922	68.5124	70.7108
ENSORLG00000002021	skiv2l	Ski2 like RNA helicase [Source:NCBI gene;Acc:101154960]	968.431	0.0742723	0.0559852	1.32664	0.184627	0.570656	887.114	959.195	931.177	926.245	966.048	990.516	914.621	933.015	1032.04	947.489	1117.01	1016.7
ENSORLG00000002028	ykt6	YKT6 v-SNARE homolog [Source:NCBI gene;Acc:101168625]	2236.67	0.0012487	0.0362915	0.0344076	0.972552	0.991873	2223.96	2327.82	2319.53	2103.07	2186.19	2252.15	2241.42	2130.27	2278.02	2316.34	2201.13	2260.18
ENSORLG00000002030	mzt2b	mitotic-spindle organizing protein 2 [Source:NCBI gene;Acc:101173721]	805.006	-0.0596023	0.0530328	-1.12388	0.261065	0.655299	789.644	791.099	918.74	802.394	811.176	816.45	793.617	814.229	819.433	811.06	753.597	738.629
ENSORLG00000002031	NA	GTPase IMAP family member 8 [Source:NCBI gene;Acc:101172483]	102.742	0.0846334	0.155605	0.5439	0.58651	0.865214	108.129	92.226	116.985	107.943	69.1497	102.929	111.083	112.636	105.866	70.8166	107.684	127.459
ENSORLG00000002032	fibpa	FGF1 intracellular binding protein [Source:NCBI gene;Acc:101172741]	1270.02	0.0376517	0.0370425	1.01645	0.309417	0.696472	1241.23	1243.72	1230.74	1251.84	1269.55	1285.32	1276.52	1303.81	1348.1	1233.57	1277.5	1278.28
ENSORLG00000002034	prrt1	proline-rich transmembrane protein 1 [Source:NCBI gene;Acc:101168222]	90.1921	-0.00237332	0.121145	-0.0195908	0.98437	0.994662	94.6266	87.0555	92.115	84.2573	90.1879	93.5512	93.4434	100.598	76.7554	85.404	91.8378	92.4726
ENSORLG00000002035	ccdc85b	coiled-coil domain containing 85B [Source:NCBI gene;Acc:101169790]	82.4987	0.378258	0.133051	2.84295	0.00446983	0.0876093	72.504	75.4217	78.3607	68.4749	70.1019	64.3115	80.5311	84.1531	105.577	86.4159	101.099	103.033
ENSORLG00000002036	cyp26c1	cytochrome P450 26C1 [Source:NCBI gene;Acc:101163759]	1134.99	-0.0337985	0.0684433	-0.493817	0.621435	0.880909	1203.62	999.816	1282.22	1200.84	1182.18	1021.38	1227.69	1129.08	1111.01	1043.17	1037.71	1181.11
ENSORLG00000002038	CUL5	cullin-5 [Source:NCBI gene;Acc:101165410]	776.606	0.0369865	0.0533966	0.692675	0.488514	0.816959	718.445	726.037	784.245	755.586	827.537	793.524	817.894	793.374	791.117	789.891	709.029	812.591
ENSORLG00000002039	NA	leukemia inhibitory factor receptor [Source:NCBI gene;Acc:101175001]	77.4286	0.122243	0.180535	0.677119	0.49833	0.820945	62.5452	71.8444	68.8397	86.7986	57.7931	96.7691	60.8214	107.898	63.9153	79.8649	97.2285	74.8244
ENSORLG00000002041	dtymk	deoxythymidylate kinase [Source:NCBI gene;Acc:101155671]	1247.91	-0.0397557	0.0561942	-0.707471	0.479274	0.812931	1248.67	1238.16	1228.14	1172.11	1433.98	1273.83	1294.75	1267.6	1180.62	1297.07	1230.88	1109.12
ENSORLG00000002043	NA	transmembrane protein 268 [Source:NCBI gene;Acc:101155362]	1111.67	-0.152349	0.056028	-2.71916	0.00654483	0.109952	1147.4	1093.25	1196.3	1238.71	1231.35	1113.05	999.148	955.814	1102.53	1027.49	1169.65	1065.33
ENSORLG00000002044	lhx5	LIM homeobox 5 [Source:NCBI gene;Acc:101166400]	880.366	-0.00513824	0.0498408	-0.103093	0.917889	0.976794	795.109	904.784	853.963	875.581	941.206	925.161	910.204	880.026	889.448	859.89	889.509	839.516
ENSORLG00000002047	NA	sodium/potassium-transporting ATPase subunit alpha-1 [Source:NCBI gene;Acc:100049445]	2297.27	-0.039669	0.079	-0.502139	0.61557	0.877807	2630.82	2145.97	2340.64	2585.18	2320.19	1947.23	2177.16	2189.2	2229.53	1943.13	2539.86	2518.32
ENSORLG00000002048	NA	mortality factor 4-like protein 1 [Source:NCBI gene;Acc:101169275]	770.462	-0.108485	0.0571884	-1.89697	0.057832	0.343252	785.432	835.715	762.909	797.168	890.261	727.764	711.274	703.286	800.975	770.233	724.503	736.022
ENSORLG00000002049	gcnt4b	glucosaminyl (N-acetyl) transferase 4 [Source:NCBI gene;Acc:101166645]	50.9457	-0.161954	0.168869	-0.959055	0.337531	0.720642	55.4925	47.0387	63.6257	53.8233	52.6862	49.759	50.1117	44.4163	38.1841	42.6822	55.7603	57.7681
ENSORLG00000002051	NA	TBC1 domain family member 12 [Source:NCBI gene;Acc:101160259]	1405.86	-0.033399	0.0491571	-0.679432	0.496864	0.820308	1570.76	1426.26	1478.53	1336.13	1438.51	1279.15	1377.27	1408.84	1348.37	1439.52	1382.19	1384.8
ENSORLG00000002052	ccnq	cyclin Q [Source:NCBI gene;Acc:101174665]	1574.81	-0.0526623	0.0412898	-1.27543	0.202156	0.590767	1591.78	1586.92	1580.33	1550.16	1647.13	1666.63	1571.86	1447.96	1524.55	1505.03	1550.14	1675.26
ENSORLG00000026887	NA	receptor-type tyrosine-protein phosphatase N2 [Source:NCBI gene;Acc:101175682]	145.315	-0.917027	0.238289	-3.84838	0.000118901	0.00739078	157.239	317.492	131.37	137.605	288.786	107.555	104.012	125.9	91.8926	82.6468	104.839	94.4428
ENSORLG00000002056	dcun1d5	DCN1-like protein 5 [Source:NCBI gene;Acc:101165657]	3074.59	0.0944982	0.0429348	2.20097	0.027738	0.235817	3084.93	2893.81	3027.86	2838.91	2852.59	3149.74	3362.04	3295.7	3167.72	3247.02	2931.48	3043.25
ENSORLG00000002057	neu1	neuraminidase 1 [Source:NCBI gene;Acc:101155611]	1608.03	0.0636095	0.0719978	0.883493	0.37697	0.751772	1638.59	1642.71	1673.25	1592.17	1507.35	1378.88	1699.92	1620.43	1593.9	1386.66	1616.31	1946.21
ENSORLG00000002060	hmgcrb	3-hydroxy-3-methylglutaryl-coenzyme A reductase [Source:NCBI gene;Acc:101166888]	1624.3	-0.0657626	0.0453099	-1.4514	0.146669	0.518673	1548.67	1750.34	1651.16	1673.63	1619.99	1725.75	1551.39	1612.54	1590.66	1607.75	1457.45	1702.26
ENSORLG00000002061	fgf13b	fibroblast growth factor 13 [Source:NCBI gene;Acc:101158789]	64.786	-0.0185719	0.175981	-0.105534	0.915952	0.976458	61.8073	55.4957	71.7253	78.5082	65.2456	58.9575	85.8193	48.1087	77.2471	66.2237	54.8259	53.4682
ENSORLG00000002063	NAA15	N(alpha)-acetyltransferase 15, NatA auxiliary subunit [Source:NCBI gene;Acc:101157107]	5262.36	0.0772759	0.0366948	2.10591	0.0352123	0.269203	4745.84	5390.94	5056.1	5290.77	4857.32	5387.54	5345.9	5421.45	5451.91	5302.18	5399.41	5498.95
ENSORLG00000002065	yif1a	Yip1 interacting factor homolog A, membrane trafficking protein [Source:NCBI gene;Acc:101173231]	2155.55	0.0132327	0.0424327	0.311851	0.755154	0.930565	2041.56	2166.57	2193.58	2148.94	2281.78	2045.39	2270.77	2289.76	2104.47	2131.46	2019.91	2172.36
ENSORLG00000002066	tmem168b	transmembrane protein 168-like [Source:NCBI gene;Acc:101164723]	1027.07	0.0545764	0.0588002	0.928168	0.353321	0.734037	955.874	1016.91	1014.87	1078.39	945.883	1033.69	1054.6	1085.17	1118.19	912.509	986.491	1122.27
ENSORLG00000002071	NA	NA	89.146	0.134605	0.128894	1.04431	0.296343	0.684923	97.3204	82.3197	86.1292	91.7129	83.9492	68.1201	99.5444	94.4969	81.5505	95.569	84.233	104.807
ENSORLG00000002072	prrc2a	proline rich coiled-coil 2A [Source:NCBI gene;Acc:101168471]	2272.46	-0.00490003	0.0613247	-0.0799031	0.936314	0.980768	2331.73	2508.97	2455.19	2303.27	2006.2	2046.47	2243.56	2077.29	2233.11	2221.38	2453.02	2389.26
ENSORLG00000002073	slc22a15	solute carrier family 22 member 15 [Source:NCBI gene;Acc:101163995]	352.291	0.029649	0.0686984	0.431581	0.666046	0.899826	311.611	355.191	335.224	356.443	369.531	367.06	373.591	366.735	349.265	371.249	345.026	326.568
ENSORLG00000002076	kif11	kinesin family member 11 [Source:NCBI gene;Acc:105355808]	7868.16	0.0535802	0.031898	1.67973	0.0930093	0.428828	7435.13	7946.14	7805.16	7617.25	7564.21	7964.94	8098.29	8456.97	7965.44	8004.29	8018.76	7541.29
ENSORLG00000002078	ptdss2	phosphatidylserine synthase 2 [Source:NCBI gene;Acc:101164977]	1083.4	0.0425195	0.10889	0.39048	0.696182	0.909814	1092.18	1055.39	1145.86	1103.64	995.465	1011.35	1051.23	1048.64	1144.58	845.281	959.852	1547.29
ENSORLG00000002080	csnk2b	casein kinase II subunit beta [Source:NCBI gene;Acc:101155859]	8565.11	0.00509286	0.0354883	0.143508	0.885889	0.968465	7969.03	8365.31	8934.76	8668.87	8323.87	9040.57	8877.84	8644.14	8638.4	8308.46	8701.38	8308.65
ENSORLG00000002081	CAPN5	calpain-5 [Source:NCBI gene;Acc:101166153]	858.559	-0.0575591	0.0881824	-0.652728	0.513932	0.828624	1030.93	996.38	814.481	856.496	853.617	699.273	791.464	772.159	905.366	791.817	837.348	953.378
ENSORLG00000002083	NA	SKI family transcriptional corepressor 1 homolog-B-like [Source:NCBI gene;Acc:101169674]	103.572	0.0150204	0.147693	0.1017	0.918995	0.977312	78.6115	112.072	123.708	96.051	101.472	106.467	108.079	128.416	85.9637	120.816	98.2492	82.9527
ENSORLG00000002084	prss35	serine protease 35 [Source:NCBI gene;Acc:101158720]	129.088	0.350464	0.18324	1.91259	0.0558004	0.338066	90.3588	96.0249	121.389	107.486	85.1649	180.788	108.36	153.124	146.79	165.65	177.937	115.98
ENSORLG00000002085	NA	cyclin dependent kinase inhibitor 1C [Source:NCBI gene;Acc:101173627]	2993.46	0.107058	0.038983	2.74626	0.00602789	0.10512	2790.63	3056.79	2729.11	2814.83	2850.52	3053.37	2929.64	3089.09	3230.87	3145.3	3098.29	3133.08
ENSORLG00000002087	ap4b1	adaptor related protein complex 4 subunit beta 1 [Source:NCBI gene;Acc:101162210]	275.332	0.0753407	0.0874525	0.861503	0.388961	0.760841	263.877	270.94	292.221	261.35	263.69	255.566	249.33	286.994	277.63	345.862	273.337	263.193
ENSORLG00000002091	ELF2	E74 like ETS transcription factor 2 [Source:NCBI gene;Acc:101160385]	701.455	0.0918447	0.0858254	1.07013	0.284559	0.676168	686.898	739.976	707.666	696.46	549.872	690.159	616.015	653.244	767.376	685.606	825.527	798.657
ENSORLG00000002092	atl3	atlastin-3 [Source:NCBI gene;Acc:101173476]	794.872	-0.0204625	0.0456274	-0.44847	0.653814	0.894631	812.444	795.614	811.106	829.762	742.169	808.764	771.583	797.625	821.081	759.497	791.803	797.014
ENSORLG00000002095	utp15	UTP15 small subunit processome component [Source:NCBI gene;Acc:101168871]	3989.72	0.024752	0.0396894	0.623643	0.532862	0.839117	3835.48	4104.23	3861.17	3953.32	3840.9	4140.64	4140.35	4367.17	4038.4	3873.18	3811.08	3910.66
ENSORLG00000002098	atg4b	autophagy related 4B cysteine peptidase [Source:NCBI gene;Acc:101172967]	469.83	0.059017	0.0668155	0.883283	0.377084	0.751772	466.664	435.151	519.619	449.721	459.026	429.462	475.269	474.102	477.861	440.524	475.619	534.936
ENSORLG00000002099	sephs2	selenide, water dikinase 1-like [Source:NCBI gene;Acc:101162447]	3331.17	0.0365879	0.0371573	0.984676	0.324783	0.710186	3402.54	3330.91	3145.11	3169.03	3291.13	3398.56	3583.17	3163.57	3298.02	3347.91	3415.07	3429.04
ENSORLG00000002100	noctb	nocturnin [Source:NCBI gene;Acc:101157593]	316.922	-0.10545	0.0801409	-1.31581	0.188237	0.575756	327.114	325.893	302.018	333.444	356.358	326.703	269.352	304.111	301.624	300.825	291.889	363.732
ENSORLG00000002101	afap1l1b	actin filament-associated protein 1-like 1 [Source:NCBI gene;Acc:101159036]	776.29	-0.087855	0.0612118	-1.43526	0.151213	0.526702	918.534	749.969	830.558	783.273	757.948	756.36	750.5	704.926	745.96	724.822	779.727	812.9
ENSORLG00000002103	cfl1	cofilin 1 [Source:NCBI gene;Acc:101173715]	104.53	0.0214002	0.146552	0.146024	0.883902	0.967567	97.1937	89.2753	86.0282	135.008	96.5038	119.306	107.315	85.0482	130.984	98.166	96.8312	112.699
ENSORLG00000024202	NA	interferon alpha-inducible protein 27-like protein 2 [Source:NCBI gene;Acc:101155558]	40.7995	-0.908878	0.232943	-3.90172	9.55131e-05	0.00610347	73.8835	34.5918	46.0035	49.9763	54.55	59.9692	20.752	32.4473	37.419	20.8716	34.9943	24.136
ENSORLG00000002107	NA	uncharacterized oxidoreductase YjmC [Source:NCBI gene;Acc:101173859]	2675.63	0.131145	0.0826242	1.58725	0.112456	0.46601	2981	2952.3	2342.71	2452.09	2357.8	2236.07	2719.64	2925.98	2969.78	2436.96	2556.64	3176.66
ENSORLG00000002108	slc30a6	solute carrier family 30 member 6 [Source:NCBI gene;Acc:101160504]	429.807	-0.167955	0.0907455	-1.85083	0.0641937	0.359627	483.461	492.122	372.657	529.379	477.795	373.479	406.489	379.341	412.329	411.386	382.419	436.833
ENSORLG00000002109	NA	transcription factor BTF3 [Source:NCBI gene;Acc:101169115]	1685.26	-0.0261096	0.0465623	-0.560745	0.574971	0.859635	1666.42	1716.51	1610.08	1618.26	1765.22	1834.08	1685.41	1754.33	1662.65	1682.29	1714.27	1513.65
ENSORLG00000002110	elob	protein ALP1-like [Source:NCBI gene;Acc:101167792]	187.05	0.0296122	0.085062	0.348125	0.727746	0.919848	186.754	188.32	162.33	196.17	189.216	188.251	181.276	184.289	196.469	189.879	192.825	188.821
ENSORLG00000002112	prss23	serine protease 23 [Source:NCBI gene;Acc:101170278]	61.1297	-0.346927	0.186057	-1.86463	0.0622332	0.354896	57.6191	53.8823	56.8013	69.571	97.7037	76.687	61.3492	50.0921	51.8343	41.8359	48.4479	67.7324
ENSORLG00000002115	NA	interleukin-12 subunit beta-like [Source:NCBI gene;Acc:101175485]	55.9574	0.141075	0.152037	0.927898	0.353461	0.73406	56.9735	45.857	49.1879	54.4044	58.0498	55.7423	62.4279	53.6768	62.3027	61.5425	52.37	58.9542
ENSORLG00000002117	NA	remodeling and spacing factor 1 [Source:NCBI gene;Acc:101166729]	551.571	0.117658	0.0596292	1.97315	0.0484782	0.317348	541.744	549.566	532.776	468.119	506.73	575.904	574.154	620.069	566.122	564.419	558.528	560.715
ENSORLG00000002119	ikbkg	inhibitor of nuclear factor kappa B kinase regulatory subunit gamma [Source:NCBI gene;Acc:101162681]	1880.91	0.0326341	0.0441311	0.739481	0.459615	0.801791	1991.1	1841.46	1837.81	1923.34	1653.29	1908.19	1951.7	1841.3	1952.84	1865.56	1877.88	1926.38
ENSORLG00000002121	me1	malic enzyme 1 [Source:NCBI gene;Acc:101159698]	49.5212	-0.277945	0.249469	-1.11415	0.265217	0.659276	44.6671	51.95	42.1154	52.6922	56.3691	78.1548	30.2553	44.3981	39.2931	29.1056	46.2988	78.9551
ENSORLG00000002125	pard3ab	par-3 family cell polarity regulator [Source:NCBI gene;Acc:101157642]	149.506	0.178226	0.117727	1.5139	0.130052	0.492783	122.808	171.141	121.645	137.724	131.781	156.382	152.456	145.931	167.372	175.984	177.321	133.529
ENSORLG00000002127	dctd	dCMP deaminase [Source:NCBI gene;Acc:101161120]	506.515	-0.148835	0.0764966	-1.94565	0.0516973	0.327068	578.098	574.52	511.592	546.781	556.11	426.681	479.211	541.129	477.247	458.217	461.55	467.05
ENSORLG00000002128	zgc:162613	chromosome 8 C16orf58 homolog [Source:NCBI gene;Acc:101171832]	559.256	-0.0496217	0.0653122	-0.759762	0.447397	0.794151	613.505	560.919	613.055	541.671	574.934	506.588	517.451	581.281	601.261	558.063	519.148	523.195
ENSORLG00000002130	tmed4	transmembrane emp24 domain-containing protein 4 [Source:NCBI gene;Acc:101175398]	2308.45	-0.0759902	0.0344553	-2.20547	0.0274209	0.234416	2449.29	2321.38	2250.42	2354.37	2493.76	2351.84	2338.21	2205.71	2218.21	2271.54	2233.22	2213.43
ENSORLG00000002136	NA	NA	43.721	-0.0565901	0.191701	-0.295201	0.767841	0.933851	34.7729	46.9871	49.9078	40.016	36.3293	59.3077	37.5208	46.4563	51.7494	40.9265	46.3689	34.3093
ENSORLG00000002138	NA	THUMP domain containing 2 [Source:NCBI gene;Acc:101161000]	259.784	0.116626	0.0796254	1.46468	0.143007	0.51377	260.878	256.45	244.724	239.01	228.467	265.976	283.615	258.283	252.733	293.353	290.161	243.76
ENSORLG00000002139	clic1	chloride intracellular channel protein 1 [Source:NCBI gene;Acc:101158366]	335.942	0.167899	0.0997154	1.68379	0.0922228	0.427652	300.908	251.049	353.809	313.139	322.559	357.95	385.652	339.949	316.354	349.011	423.444	317.482
ENSORLG00000002140	PANX	pannexin-1 [Source:NCBI gene;Acc:101166974]	1789.03	0.00710073	0.0409343	0.173467	0.862285	0.961556	1869.93	1752.66	1734.04	1752.86	1912.28	1686.63	1803.86	1762.54	1857.66	1818.3	1824.67	1692.92
ENSORLG00000002146	ppm1h	protein phosphatase 1H [Source:NCBI gene;Acc:101165479]	609.799	-0.120804	0.102367	-1.18011	0.237958	0.634343	661.868	595.955	708.543	560.798	657.135	628.664	630.618	500.265	609.807	534.036	474.866	755.033
ENSORLG00000002147	NA	NA	267.665	-0.0458303	0.152088	-0.30134	0.763155	0.932903	271.358	270.219	346.056	275.953	259.054	208.574	292.05	219.477	316.001	230.787	178.062	344.396
ENSORLG00000000492	lnx1	ligand of numb-protein X 1 [Source:NCBI gene;Acc:101156395]	1727.05	-0.90433	0.181845	-4.97307	6.59009e-07	0.000140812	1543.6	2439.89	2305.32	1785.21	2063.04	3370.72	956.687	1370.49	1128.64	1278.25	1290.92	1191.81
ENSORLG00000002149	cert1b	collagen type IV alpha-3-binding protein [Source:NCBI gene;Acc:101174116]	2212.62	0.0424186	0.0338052	1.2548	0.209553	0.598753	2127.6	2149.86	2189.52	2195.59	2129.87	2292.04	2282.95	2211.94	2163.29	2257.61	2199.61	2351.55
ENSORLG00000002153	cd2bp2	CD2 cytoplasmic tail binding protein 2 [Source:NCBI gene;Acc:101172333]	4188.22	0.0468098	0.0419592	1.1156	0.264592	0.659069	4230.79	4066.24	4153.57	3840.87	4209.51	4225.21	4458.32	4571.56	4230.04	4211.34	3902.16	4159.04
ENSORLG00000002154	farp2	FERM, ARH/RhoGEF and pleckstrin domain protein 2 [Source:NCBI gene;Acc:101173454]	9003.54	-0.0302888	0.0364292	-0.831442	0.405724	0.768566	9804.44	9376.05	8879.05	9075.54	9105.6	8341.19	8727.26	8981.82	8937.02	9045.6	9071.82	8697.1
ENSORLG00000002156	bckdha	branched chain keto acid dehydrogenase E1 subunit alpha [Source:NCBI gene;Acc:101166649]	3647.29	0.0333729	0.0506179	0.65931	0.509697	0.826718	3340.66	3370.71	3521.74	3627.86	3904.67	3869.59	3638.35	3362.92	3766.13	3876.65	3892.68	3595.51
ENSORLG00000002158	map2k5	mitogen-activated protein kinase kinase 5 [Source:NCBI gene;Acc:101169919]	253.258	0.046031	0.0820354	0.561111	0.574722	0.859635	237.652	254.86	222.579	247.055	282.966	252.141	238.504	258.419	245.587	279.967	243.045	276.323
ENSORLG00000002159	ubl3b	ubiquitin-like protein 3 [Source:NCBI gene;Acc:101173950]	1069.6	-0.0172768	0.0439982	-0.392671	0.694563	0.909527	1097.82	1041.24	1062.53	1088.06	1142.38	1023.17	1056.22	1045.14	1052.97	1059.81	1145.12	1020.77
ENSORLG00000002161	ddah2	N(G),N(G)-dimethylarginine dimethylaminohydrolase 2 [Source:NCBI gene;Acc:101158865]	1424.91	-0.0716197	0.052978	-1.35188	0.176415	0.560228	1354.96	1455.99	1418.65	1478.65	1415.27	1641.55	1404.17	1287.98	1496.06	1448.76	1348.97	1347.84
ENSORLG00000002162	b3gnt2l	N-acetyllactosaminide beta-1,3-N-acetylglucosaminyltransferase 2-like [Source:NCBI gene;Acc:101167058]	321.214	-0.228961	0.110978	-2.06312	0.0391012	0.286529	413.521	350.569	295.958	357.179	360.59	302.487	342.136	270.499	339.038	235.378	263.404	323.815
ENSORLG00000002165	NA	teneurin-3 [Source:NCBI gene;Acc:101157835]	352.224	0.117168	0.0802169	1.46064	0.144115	0.515648	289.728	385.075	317.566	367.802	305.631	361.042	357.676	358.127	377.225	375.357	389.349	342.105
ENSORLG00000002170	usp45	ubiquitin specific peptidase 45 [Source:NCBI gene;Acc:101160438]	519.859	0.0165312	0.0624143	0.264862	0.791116	0.939096	495.056	539.952	487.482	491.302	576.566	514.515	550.993	560.109	513.597	519.358	480.786	508.588
ENSORLG00000002172	tbc1d10b	TBC1 domain family member 10B [Source:NCBI gene;Acc:101168543]	119.687	-0.157615	0.145203	-1.08549	0.277707	0.670531	133.46	119.443	154.149	128.909	109.329	110.253	90.1225	100.799	156.621	101.949	120.396	110.809
ENSORLG00000002173	mon2	MON2 homolog, regulator of endosome-to-Golgi trafficking [Source:NCBI gene;Acc:101174588]	1820.95	0.011449	0.0326898	0.35023	0.726166	0.919848	1759.46	1795.27	1830.46	1794.8	1883.58	1822.53	1849.46	1853.59	1878.11	1804.22	1808.16	1771.72
ENSORLG00000002176	si:zfos-80g12.1	sestrin-3 [Source:NCBI gene;Acc:101170524]	424.768	0.0350771	0.0667363	0.525608	0.599161	0.870242	418.758	446.921	387.264	456.243	385.386	420.819	391.406	441.153	413.875	451.049	446.825	437.524
ENSORLG00000002177	spega	striated muscle enriched protein kinase [Source:NCBI gene;Acc:101164136]	101.015	0.17079	0.168574	1.01315	0.31099	0.697294	108.588	102.219	63.4148	76.7435	83.7995	135.964	97.0615	106.921	92.1903	100.166	122.634	122.479
ENSORLG00000002178	rap2c	RAP2C, member of RAS oncogene family [Source:NCBI gene;Acc:101174199]	2580.94	-0.0142592	0.0488107	-0.292134	0.770184	0.934458	2545.04	2544.01	2588.45	2594.04	2618.52	2678.12	2855.81	2682.18	2403.02	2543.98	2303.14	2614.95
ENSORLG00000002180	vegfc	vascular endothelial growth factor C [Source:NCBI gene;Acc:100125534]	88.6723	-0.0672363	0.146567	-0.458743	0.646419	0.891912	89.7854	96.3845	83.808	73.2792	105.69	95.2375	77.0204	80.5471	69.6744	89.7974	116.132	86.7121
ENSORLG00000002188	hs6st2	heparan-sulfate 6-O-sulfotransferase 2-like [Source:NCBI gene;Acc:101174677]	946.71	-0.0415598	0.0579411	-0.717277	0.473203	0.810398	893.363	1003.57	1016.93	905.298	987.776	954.593	882.893	1025.89	997.043	869.921	873.867	949.376
ENSORLG00000002190	hsd3b7	3 beta-hydroxysteroid dehydrogenase type 7-like [Source:NCBI gene;Acc:105356506]	85.5032	-0.41837	0.221426	-1.88943	0.0588336	0.345746	110.294	69.5444	133.286	98.0251	73.8873	101.364	66.1451	66.1583	129.595	58.1525	61.0896	58.4966
ENSORLG00000002191	NA	H/ACA ribonucleoprotein complex non-core subunit NAF1 [Source:NCBI gene;Acc:101162339]	3481.11	0.0867787	0.0381487	2.27475	0.0229211	0.217218	3127.8	3393.46	3588.74	3387.2	3337.32	3424.62	3693.37	3766.32	3580.12	3451.42	3568.66	3454.35
ENSORLG00000002192	pnisr	PNN interacting serine and arginine rich protein [Source:NCBI gene;Acc:101160688]	4613.39	0.0243302	0.0365953	0.664846	0.506149	0.825571	4471.51	4564.9	4827.85	4811.7	4360.94	4403.61	4701.19	4537.8	4645.42	4527.51	4940.68	4567.53
ENSORLG00000002195	zgc:153018	transmembrane protein 179 [Source:NCBI gene;Acc:101174927]	578.774	-0.896757	0.319622	-2.80568	0.00502106	0.0940839	1432.1	890.411	582.969	498.37	783.331	330.7	291.223	392.471	434.726	476.765	465.603	366.62
ENSORLG00000002196	MAP4K3	mitogen-activated protein kinase kinase kinase kinase 3 [Source:NCBI gene;Acc:101165250]	180.686	0.109266	0.101038	1.08144	0.279503	0.67231	180.21	175.723	176.752	174.613	149.851	184.919	177.16	173.369	232.065	191.832	184.833	166.903
ENSORLG00000002198	f2rl1.2	proteinase-activated receptor 2 [Source:NCBI gene;Acc:101174360]	523.972	-0.150116	0.0738391	-2.03302	0.0420503	0.296873	508.804	497.128	529.165	577.493	597.528	599.942	499.95	459.613	516.329	446.279	490.543	564.896
ENSORLG00000002199	NA	rho GTPase-activating protein 12 [Source:NCBI gene;Acc:101158884]	1793.86	-0.00377581	0.0423665	-0.0891226	0.928984	0.979883	1865.22	1822.62	1734.07	1820.29	1803.39	1727.93	1743.98	1713.31	1810.33	1684.24	1924.15	1876.76
ENSORLG00000002201	napab	NSF attachment protein alpha [Source:NCBI gene;Acc:101167308]	4611.62	0.0371074	0.046728	0.794115	0.427129	0.781038	4501.33	4204.35	4656.16	4751.23	4602.98	4598.63	4881.98	4517.52	4731.47	4137.7	4869.63	4886.48
ENSORLG00000002202	cx44.2	gap junction gamma-1 protein [Source:NCBI gene;Acc:101157676]	303.749	0.218723	0.0894996	2.44384	0.014532	0.170726	264.683	263.972	329.469	287.472	292.195	244.675	274.104	362.486	329.56	323.311	331.104	341.951
ENSORLG00000002203	tbc1d22b	TBC1 domain family member 22B [Source:NCBI gene;Acc:101155192]	540.953	-0.0398181	0.0732959	-0.543251	0.586957	0.865405	522.004	485.17	591.864	526.814	544.529	622.419	558.616	465.412	555.296	572.699	537.993	508.614
ENSORLG00000002204	nudt22	nudix hydrolase 22 [Source:NCBI gene;Acc:101175171]	351.843	-0.0720916	0.0732327	-0.984418	0.32491	0.71022	375.661	353.41	325.504	371.458	338.047	402.267	354.312	355.651	355.291	347.33	297.057	346.127
ENSORLG00000002206	cratb	carnitine O-acetyltransferase [Source:NCBI gene;Acc:101159596]	4820.12	-0.0678878	0.0413185	-1.64304	0.100376	0.441363	5258.92	4752.28	4792.8	4741.64	5255.59	4799.84	4491.18	4845.94	4642.12	4956.42	4823.9	4480.8
ENSORLG00000002207	NA	mothers against decapentaplegic homolog 3 [Source:NCBI gene;Acc:101169523]	184.114	-0.0317958	0.122885	-0.258745	0.795832	0.940593	165.268	158.131	182.828	205.6	199.817	206.605	167.228	185.656	206.299	228.712	157.055	146.176
ENSORLG00000002209	btr01	E3 ubiquitin-protein ligase TRIM39 [Source:NCBI gene;Acc:101162809]	828.681	-0.15371	0.0892	-1.7232	0.0848515	0.409581	935.311	929.75	942.993	910.345	805.493	710.927	834.591	734.39	760.982	688.91	728.024	962.461
ENSORLG00000002210	NA	uncharacterized LOC101156609 [Source:NCBI gene;Acc:101156609]	140.718	0.0589363	0.135662	0.434435	0.663973	0.899349	117.191	142.044	142.074	154.889	116.434	154.674	175.346	112.476	117.058	144.558	171.628	140.244
ENSORLG00000002213	setd1a	histone-lysine N-methyltransferase SETD1A [Source:NCBI gene;Acc:101168786]	1147.02	-0.115173	0.0568115	-2.02728	0.042634	0.298678	1141.11	1093.69	1279.83	1214.18	1256.86	1170.83	1080.75	1130.11	1195.65	1071.3	1150.25	979.75
ENSORLG00000002214	adrb2b	beta-2 adrenergic receptor [Source:NCBI gene;Acc:101159524]	154.679	0.224206	0.147381	1.52126	0.128193	0.489884	138.772	146.95	145.781	172.104	114.212	137.893	169.481	163.561	207.27	131.764	120.02	208.336
ENSORLG00000016145	tmem45a	transmembrane protein 45A [Source:NCBI gene;Acc:101171567]	253.051	-0.900432	0.283914	-3.17149	0.00151659	0.0446594	559.093	420.403	226.882	279.672	322.142	168.383	117.831	203.319	162.903	153.698	194.878	227.406
ENSORLG00000002217	NA	phosphatidylinositol 4-kinase alpha [Source:NCBI gene;Acc:101154784]	110.544	0.174193	0.158613	1.09822	0.272107	0.665341	119.982	108.808	99.0451	133.837	86.448	73.3945	102.688	104.825	131.909	94.4775	124.072	147.04
ENSORLG00000002219	acy1	aminoacylase 1 [Source:NCBI gene;Acc:101160548]	993.793	0.0547997	0.0788194	0.695258	0.486894	0.816704	1124.62	981.423	910.286	934.648	1107.95	790.305	946.002	1117.01	973.623	1006.18	1057.67	975.802
ENSORLG00000002220	fbxl4	F-box and leucine rich repeat protein 4 [Source:NCBI gene;Acc:101159697]	87.6129	0.0389677	0.186158	0.209326	0.834194	0.953574	85.4249	77.3835	77.397	117.008	56.367	105.139	94.8306	68.0554	93.0727	77.2749	76.8857	122.516
ENSORLG00000002222	bicra	BRD4 interacting chromatin remodeling complex associated protein [Source:NCBI gene;Acc:101167222]	1466.18	0.00196044	0.0443643	0.0441896	0.964753	0.988178	1521.13	1437.24	1491.52	1545.82	1438.93	1351.64	1453.35	1402.65	1434.46	1504.05	1577.21	1436.18
ENSORLG00000002225	stk11ip	serine/threonine kinase 11 interacting protein [Source:NCBI gene;Acc:101164384]	634.498	0.137879	0.0555903	2.48027	0.0131281	0.160777	615.662	603.229	596.392	572.483	581.846	656.579	669.158	691.809	644.799	703.973	672.847	605.193
ENSORLG00000002226	hdlbpa	high density lipoprotein binding protein [Source:NCBI gene;Acc:101156075]	16000.7	-0.0487582	0.0540296	-0.902436	0.366825	0.743161	17498.5	16794.1	16400.5	17129.2	15926.4	13870.9	14971.2	15806.2	15274.9	14919.2	16801.7	16615
ENSORLG00000002227	smad6a	mothers against decapentaplegic homolog 6-like [Source:NCBI gene;Acc:101170165]	809.63	-0.115389	0.0543284	-2.12391	0.0336777	0.262392	875.901	918.898	803.136	869.892	803.401	776.232	757.987	731.485	781.912	773.724	831.692	791.294
ENSORLG00000002231	NA	CUB domain containing protein 1 [Source:NCBI gene;Acc:101169711]	551.344	0.0609768	0.0914792	0.666565	0.50505	0.825241	552.192	556.996	590.34	556.938	514.168	465.504	530.763	535.754	562.645	486.761	538.472	725.593
ENSORLG00000002233	NA	proprotein convertase subtilisin/kexin type 4-like [Source:NCBI gene;Acc:101161187]	80.9586	0.0731397	0.134325	0.544498	0.586099	0.86516	78.3952	69.5218	78.3562	81.1313	81.3982	85.4276	79.6636	70.8726	94.8406	95.8697	71.5728	84.4533
ENSORLG00000002234	tmem208	transmembrane protein 208 [Source:NCBI gene;Acc:101170412]	949.9	-0.0199362	0.0828785	-0.240547	0.809906	0.946055	932.368	895.534	946.142	1000.68	1041.87	923.982	1088.72	890.438	1129.52	875.952	788.255	885.335
ENSORLG00000002235	HYAL2	hyaluronidase-2 [Source:NCBI gene;Acc:101161047]	1155.89	0.0353437	0.0472996	0.747231	0.454924	0.799318	1120.42	1133.37	1165.11	1191.88	1094.58	1141.1	1114.12	1079.86	1181.76	1158.03	1269.21	1221.21
ENSORLG00000002237	slc17a5	solute carrier family 17 member 5 [Source:NCBI gene;Acc:101165833]	625.739	0.052903	0.0642291	0.82366	0.410133	0.770858	608.501	565.486	649.513	700.022	543.23	616.73	633.471	621.572	657.219	598.271	650.262	664.585
ENSORLG00000002245	cyb561d2	cytochrome b561 domain-containing protein 2 [Source:NCBI gene;Acc:101161793]	134.969	-0.103327	0.112066	-0.92202	0.356518	0.736965	119.658	175.134	133.391	130.599	148.634	130.669	119.978	133.046	131.716	124.8	137.211	134.792
ENSORLG00000002246	ccdc47	coiled-coil domain containing 47 [Source:NCBI gene;Acc:101173060]	3891.24	0.0268819	0.0413561	0.650011	0.515685	0.829352	3967.84	3876.49	3984.73	3732.65	3906.58	3662.33	4259.81	4126.61	3726.66	3800.35	3754.49	3896.3
ENSORLG00000002247	serpind1	serpin family D member 1 [Source:NCBI gene;Acc:101169612]	624.283	-0.11207	0.102917	-1.08894	0.276181	0.66889	712.684	641.491	679.641	711.501	620.13	523.288	563.851	512.34	706.092	486.816	631.658	701.902
ENSORLG00000002248	nup88	nucleoporin 88 [Source:ZFIN;Acc:ZDB-GENE-050522-297]	1323.53	0.0151907	0.0499092	0.304367	0.760848	0.931745	1253.51	1200.79	1363.47	1367.92	1358.96	1355.15	1307.47	1268.73	1315.48	1306.15	1473.16	1311.57
ENSORLG00000002249	NA	E3 ubiquitin-protein ligase DTX1 [Source:NCBI gene;Acc:101163297]	3671.81	0.0586723	0.0374361	1.56726	0.117053	0.473299	3354.75	3710.4	3583.6	3634.45	3482.72	3817.05	3664.33	3671.28	3792.15	3879.3	3878.3	3593.33
ENSORLG00000002250	hs2st1b	heparan sulfate 2-O-sulfotransferase 1 [Source:NCBI gene;Acc:101173693]	1652.46	-0.00895565	0.0440541	-0.203287	0.83891	0.954815	1726.66	1575.06	1570.16	1670.9	1702.45	1702.36	1587.69	1691.37	1712.13	1735.33	1623.88	1531.59
ENSORLG00000002251	exosc7	exosome component 7 [Source:NCBI gene;Acc:101160328]	1523.82	0.00614563	0.0488939	0.125693	0.899975	0.971873	1525.83	1491.79	1503.95	1436.27	1527.25	1639.23	1463.88	1666.86	1435.44	1555.03	1597.7	1442.65
ENSORLG00000002252	myt1b	myelin transcription factor 1 [Source:NCBI gene;Acc:101163170]	77.1581	0.309475	0.151606	2.04132	0.0412195	0.293862	58.7393	60.2911	63.7078	88.2148	78.2417	64.5662	87.3149	80.3409	87.2991	84.098	104.662	68.4217
ENSORLG00000002254	mms22l	MMS22 like, DNA repair protein [Source:NCBI gene;Acc:101160189]	965.445	-0.00637708	0.0637854	-0.0999772	0.920362	0.977638	945.609	972.979	1032.51	967.443	970.599	914.575	895.016	862.875	937.263	1133.56	989.849	963.058
ENSORLG00000002256	stx5a	syntaxin 5 [Source:NCBI gene;Acc:101154787]	2949.42	-0.0321768	0.0423685	-0.759452	0.447582	0.794172	3007.81	3053.61	3001.95	2969.1	3130.96	2729.89	2921.31	3072.71	2985.9	2747.89	2749.1	3022.76
ENSORLG00000002261	ublcp1	ubiquitin like domain containing CTD phosphatase 1 [Source:NCBI gene;Acc:101175184]	1901.11	0.082217	0.0693421	1.18567	0.235752	0.631862	1733.74	1928.58	1790.2	1865.3	1622.39	2144.38	2031.48	2158.41	1822.39	1984.09	1710.73	2021.62
ENSORLG00000002265	snap29	synaptosome associated protein 29 [Source:NCBI gene;Acc:101169860]	1362.58	0.106479	0.0639719	1.66447	0.0960187	0.4336	1412.73	1398.38	1252.67	1326.64	1310.45	1171.4	1462.33	1296.78	1423.22	1309.33	1358.37	1628.65
ENSORLG00000002267	ddx43	DEAD-box helicase 43 [Source:NCBI gene;Acc:101166328]	392.954	-0.226789	0.16964	-1.33688	0.18126	0.565746	412.45	588.97	351.351	320.122	490.168	379.288	308.277	409.506	551.016	304.251	316.81	283.237
ENSORLG00000002268	NA	NA	521.729	0.0964033	0.0578257	1.66714	0.0954874	0.432657	487.517	521.194	492.899	509.793	494.432	518.774	518.928	491.464	569.546	526.712	578.758	550.728
ENSORLG00000002269	DCAF7	DDB1 and CUL4 associated factor 7 [Source:NCBI gene;Acc:101173305]	6061.8	0.00886543	0.0345795	0.256378	0.797659	0.941118	5976.23	6037.52	5745.91	5962.32	6152.26	6386.93	5914.97	6262.49	5998.82	6035.45	6441.66	5827.1
ENSORLG00000002270	si:dkey-178e17.3	somatomedin-B and thrombospondin type-1 domain-containing protein [Source:NCBI gene;Acc:101155034]	101.689	-0.0394875	0.171129	-0.230747	0.817511	0.948377	116.182	92.123	113.582	101.194	88.9542	106.556	105.907	86.9235	119.887	75.5059	70.5318	142.927
ENSORLG00000002272	RPS6KB2	ribosomal protein S6 kinase beta-2 [Source:NCBI gene;Acc:101163545]	699.89	0.0300787	0.0615954	0.488327	0.625318	0.881807	691.917	711.759	736.953	657.349	657.506	701.654	783.788	711.509	697.659	689.637	614.567	744.376
ENSORLG00000002274	OSBPL10	oxysterol binding protein like 10 [Source:NCBI gene;Acc:101170196]	1169.92	-0.180802	0.0791475	-2.28437	0.02235	0.214181	1411.97	1371.4	1183.75	1254.35	1175.81	1058.19	1013.04	975.703	1037.73	1118.51	1170.29	1268.33
ENSORLG00000002275	lrrc8c	volume-regulated anion channel subunit LRRC8C [Source:NCBI gene;Acc:101156485]	144.363	0.0358399	0.111745	0.320731	0.748415	0.92781	145.098	129.474	146.38	172.656	124.528	136.774	165.34	127.149	140	139.606	164.068	141.284
ENSORLG00000002276	rad54l2	RAD54 like 2 [Source:NCBI gene;Acc:101156318]	591.153	0.0644193	0.0732723	0.879177	0.379305	0.753049	605.923	639.448	561	617.96	530.15	508.909	571.957	539.219	631.198	619.097	679.916	589.064
ENSORLG00000006312	slc25a22a	mitochondrial glutamate carrier 1 [Source:NCBI gene;Acc:101168864]	65.6163	-0.83523	0.21078	-3.96257	7.41463e-05	0.0051345	93.1962	95.0948	99.0331	66.38	73.9077	75.9143	31.0436	39.6611	73.5964	33.619	47.3071	58.6424
ENSORLG00000002280	PCMTD2	protein-L-isoaspartate O-methyltransferase domain-containing protein 2 [Source:NCBI gene;Acc:101163412]	676.509	0.074409	0.0580326	1.28219	0.199775	0.58827	649.616	668.11	663.191	627.704	645.881	698.731	643.651	664.545	778.138	652.97	711.386	714.188
ENSORLG00000002282	rnf145a	ring finger protein 145 [Source:NCBI gene;Acc:101159766]	565.925	0.0686334	0.0822798	0.834146	0.404198	0.767393	645.736	531.453	583.453	584.068	513.722	452.245	517.939	540.397	628.491	581.672	606.035	605.885
ENSORLG00000002284	NA	NA	666.018	0.0385417	0.0645313	0.597256	0.550337	0.848366	689.462	602.797	599.639	647.604	648.663	756.825	657.473	675.421	652.894	724.655	703.898	632.88
ENSORLG00000002285	psmd8	proteasome 26S subunit, non-ATPase 8 [Source:NCBI gene;Acc:101168061]	5551.34	-0.00300584	0.0437098	-0.0687682	0.945174	0.982736	5578.35	5350.31	5645.5	5605.8	5917.29	5247.94	6045.01	5509.53	5248.31	5527.98	5759.75	5180.28
ENSORLG00000002287	ABHD2	monoacylglycerol lipase ABHD2-A [Source:NCBI gene;Acc:101170332]	774.61	-0.142216	0.0507691	-2.80123	0.00509082	0.0951051	736.297	855.071	797.095	793.535	833.294	863.365	724.412	733.668	703.808	759.5	748.317	746.955
ENSORLG00000002289	NA	phosphatidylcholine:ceramide cholinephosphotransferase 2 [Source:NCBI gene;Acc:101170793]	767.644	-0.167646	0.0884869	-1.89459	0.0581472	0.343503	960.951	755.026	857.77	842.521	746.722	708.816	726.816	712.495	759.27	649.057	626.048	866.232
ENSORLG00000002292	NA	solute carrier family 25 member 1 [Source:NCBI gene;Acc:101170437]	547.448	0.0294491	0.20066	0.146761	0.883321	0.967288	589.068	565.019	570.327	567.023	435.673	523.692	542.418	429.287	647.708	378.993	439.256	880.907
ENSORLG00000002293	bap1	BRCA1 associated protein 1 [Source:NCBI gene;Acc:101162036]	1628.27	0.0404442	0.0521407	0.775673	0.437942	0.787852	1551.39	1684.91	1772.51	1536.11	1541.87	1544.86	1760.11	1763.8	1560.01	1625.19	1543.51	1654.96
ENSORLG00000002295	barhl2	BarH like homeobox 2 [Source:NCBI gene;Acc:101174414]	249.626	0.114353	0.0933664	1.22478	0.220659	0.6122	246.873	212.088	200.683	250.818	242.923	287.3	243.236	243.701	273.337	274.421	243.007	277.125
ENSORLG00000002296	KIF5B	kinesin-1 heavy chain [Source:NCBI gene;Acc:101155960]	5178.92	0.00796653	0.029316	0.271747	0.785816	0.938549	5203.04	5283.43	5251.46	5079.21	5325.6	4843.67	5254.87	5236.72	5151.54	5319.41	5063.83	5134.29
ENSORLG00000002299	wdr41	WD repeat domain 41 [Source:NCBI gene;Acc:101168636]	945.269	0.0193611	0.0642797	0.301202	0.763261	0.932903	1056.32	843.513	843.651	993.014	910.183	987.587	909.181	890.342	1003.61	928.872	969.358	1007.6
ENSORLG00000002300	STT3B	dolichyl-diphosphooligosaccharide--protein glycosyltransferase subunit STT3B [Source:NCBI gene;Acc:101170442]	2968.4	0.039071	0.0333928	1.17004	0.241985	0.638461	2793.82	2978.5	2970.58	3119.81	2861.52	2840.69	2998.34	2955.93	3018.2	2969.05	3110.91	3003.49
ENSORLG00000002302	mfge8a	EGF-like repeat and discoidin I-like domain-containing protein 3 [Source:NCBI gene;Acc:101170575]	153.605	-0.0625499	0.121543	-0.514631	0.606811	0.875185	136.313	161.645	169.188	127.145	162.421	186.272	152.087	172.163	118.994	166.483	136.57	153.984
ENSORLG00000002305	kif3b	kinesin family member 3B [Source:NCBI gene;Acc:101155428]	1466.98	0.0879543	0.0426787	2.06085	0.0393178	0.287525	1468.44	1388.23	1394.03	1360.28	1466.04	1461.61	1573.03	1610.48	1471.77	1507.74	1408.9	1493.28
ENSORLG00000002307	NA	NA	318.284	-0.0548339	0.082622	-0.663672	0.5069	0.826008	330.935	381.943	336.585	314.911	310.241	268.448	305.603	340.966	310.521	310.151	317.419	291.681
ENSORLG00000002308	dhx34	DExH-box helicase 34 [Source:NCBI gene;Acc:101168309]	1062.41	0.0640097	0.0480055	1.33338	0.182406	0.567492	1012.78	1111.45	1001.29	974.613	1081.5	1053.54	1128.57	1137.77	1090.42	1060.67	1086.85	1009.48
ENSORLG00000002318	NA	sodium- and chloride-dependent GABA transporter 2 [Source:NCBI gene;Acc:101165729]	546.979	0.0124295	0.108935	0.1141	0.909159	0.974735	543.532	651.212	498.183	600.063	573.268	399.037	484.886	556.292	526.414	472.942	632.351	625.568
ENSORLG00000002319	NA	cyclin-Y-like protein 1 [Source:NCBI gene;Acc:101158175]	685.108	-0.0225907	0.058637	-0.385264	0.700042	0.910707	714.324	724.291	651.574	657.102	697.487	696.168	643.036	680.835	676.863	704.211	759.026	616.375
ENSORLG00000002321	fzd6	frizzled class receptor 6 [Source:NCBI gene;Acc:101161672]	1219.98	-0.0479969	0.0516364	-0.929518	0.352621	0.733144	1325.97	1246.81	1257.74	1190.01	1153.01	1264.28	1199.9	1210.28	1216.17	1068	1297.81	1209.73
ENSORLG00000002322	pold3	DNA polymerase delta 3, accessory subunit [Source:NCBI gene;Acc:101156197]	2442.37	-0.00231437	0.0443435	-0.0521919	0.958376	0.986396	2352.69	2304.4	2518.22	2337.41	2424.99	2733.3	2435.59	2517.66	2487.17	2447.49	2319.73	2429.72
ENSORLG00000002324	SECISBP2L	SECIS binding protein 2 like [Source:NCBI gene;Acc:101171149]	1108.34	-0.0677936	0.0559188	-1.21236	0.225376	0.617926	1216.67	1120.47	1151.51	1078.83	1146.76	1093.07	1154.58	988.991	1021.44	1091.86	1033.16	1202.68
ENSORLG00000002325	cltcl1	clathrin heavy chain like 1 [Source:NCBI gene;Acc:101155278]	860.988	-0.0471509	0.0491251	-0.959813	0.337149	0.720393	869.77	946.735	893.252	893.842	800.723	841.472	816.903	850.133	859.578	847.661	823.586	888.205
ENSORLG00000002328	sgta	small glutamine rich tetratricopeptide repeat containing alpha [Source:NCBI gene;Acc:101156880]	5218.19	-0.07495	0.046299	-1.61883	0.105485	0.451492	5134.46	5300.05	5333.11	4998.28	5250.65	6112.34	5169.5	5178.31	5032.81	5300.23	4957.28	4851.27
ENSORLG00000002329	pofut1	protein O-fucosyltransferase 1 [Source:NCBI gene;Acc:100125467]	1116.02	-0.0123038	0.0530429	-0.231959	0.81657	0.948034	1019.38	1029.7	1153.52	1166.47	1228.62	1131.62	1115.82	1130.41	1125.38	1109.01	1031.76	1150.53
ENSORLG00000002331	mettl21a	methyltransferase like 21A [Source:NCBI gene;Acc:101158425]	208.003	-0.0488765	0.100159	-0.487987	0.625559	0.881807	186.678	237.014	215.425	223.749	204.456	200.494	169.628	194.751	205.056	245.376	206.512	206.904
ENSORLG00000002333	SLC39A3	solute carrier family 39 member 3 [Source:NCBI gene;Acc:101157119]	223.237	-0.180225	0.0884417	-2.03779	0.0415714	0.295473	205.877	223.69	257.08	244.666	234.327	257.919	196.41	233.241	219.612	217.298	195.28	193.439
ENSORLG00000002334	st14a	suppressor of tumorigenicity 14 protein homolog [Source:NCBI gene;Acc:101167722]	738.521	-0.0470798	0.0713959	-0.659419	0.509627	0.826718	805.597	792.776	763.106	786.863	689.863	663.411	754.716	719.739	747.194	668.569	642.417	827.996
ENSORLG00000002343	ppp3r1a	protein phosphatase 3 regulatory subunit B, alpha [Source:NCBI gene;Acc:101161991]	1540.3	0.00342016	0.0673876	0.0507535	0.959522	0.986875	1660.81	1572.92	1463.78	1524.81	1503.48	1504.7	1507.73	1393.82	1631.95	1461.58	1404.07	1853.9
ENSORLG00000002345	slc25a32b	solute carrier family 25 member 32 [Source:NCBI gene;Acc:101160687]	427.24	0.0677724	0.0767307	0.88325	0.377101	0.751772	403.994	368.415	400.064	410.764	415.536	507.031	398.443	461.102	439.849	463.355	422.977	435.35
ENSORLG00000002346	gfap	glial fibrillary acidic protein [Source:NCBI gene;Acc:101173548]	344.607	0.225971	0.297962	0.758386	0.44822	0.794376	338.81	301.97	233.727	242.306	234.106	555.302	334.287	439.133	248.959	416.661	578.681	211.341
ENSORLG00000002348	tm9sf4	transmembrane 9 superfamily member 4 [Source:NCBI gene;Acc:101163659]	3195.45	-0.0122619	0.07608	-0.161171	0.871959	0.963714	3156.64	3517.3	3599.39	3121.26	2822.75	3032.2	2922.94	2960.01	3479.77	2788	3219.44	3725.69
ENSORLG00000002349	gabrr3b	gamma-aminobutyric acid receptor subunit rho-3 [Source:NCBI gene;Acc:101173583]	59.7107	-0.394672	0.215536	-1.83112	0.067083	0.367238	69.5095	74.4166	65.6477	100.244	60.1914	35.8746	39.8406	38.7675	56.5326	57.2359	57.9547	60.3128
ENSORLG00000002350	trmt112	tRNA methyltransferase subunit 11-2 [Source:NCBI gene;Acc:101155281]	840.76	0.0439694	0.0600782	0.73187	0.464248	0.804944	840.25	798.459	776.868	785.243	908.511	862.52	871.141	907.512	794.987	935.152	820.866	787.61
ENSORLG00000002351	cops2	COP9 signalosome subunit 2 [Source:NCBI gene;Acc:101171063]	2722.32	0.0757488	0.0320581	2.36286	0.0181345	0.190322	2547	2666.93	2596.24	2694.22	2711.46	2695.6	2873.15	2921.71	2748.5	2739.39	2718.14	2755.52
ENSORLG00000002353	stn1	STN1 subunit of CST complex [Source:NCBI gene;Acc:101170250]	1472.21	-0.0223032	0.0376928	-0.59171	0.554044	0.849625	1508.2	1473.44	1491.07	1468.2	1493.57	1466.92	1494.04	1529.02	1491.55	1416.37	1467.52	1366.66
ENSORLG00000002355	plat	plasminogen activator, tissue type [Source:NCBI gene;Acc:100049466]	91.0815	0.104445	0.146108	0.714851	0.474701	0.810483	100.805	73.4825	86.3183	72.2937	82.706	111.791	96.0107	95.1146	71.4815	92.1584	104.31	106.506
ENSORLG00000002356	htatsf1	HIV Tat-specific factor 1 [Source:NCBI gene;Acc:101155132]	3923.11	0.0392729	0.0416526	0.942869	0.345748	0.727512	3847.7	3833.81	3867.26	3725.83	3759.5	4185.96	4026.03	4171.39	4015.03	3978.62	4073.11	3593.06
ENSORLG00000002357	map3k3	mitogen-activated protein kinase kinase kinase 3 [Source:NCBI gene;Acc:101169290]	108.197	-0.181405	0.144611	-1.25444	0.209684	0.598878	128.221	91.4498	107.936	94.0099	121.621	147.263	87.9108	103.11	89.0517	118.082	118.277	91.4264
ENSORLG00000002359	CREB1	cyclic AMP-responsive element-binding protein 1 [Source:NCBI gene;Acc:101158674]	2546.96	0.0763059	0.0385691	1.97842	0.0478815	0.315404	2418.52	2502.79	2555.69	2398.07	2336.18	2666.02	2511.35	2589.43	2636.61	2666.46	2556.93	2725.41
ENSORLG00000002361	card19	caspase recruitment domain family member 19 [Source:NCBI gene;Acc:101162279]	133.465	-0.0436545	0.131232	-0.332652	0.739397	0.924355	151.883	130.064	130.426	154.963	123.319	121.514	119.963	101.354	146.991	129.614	121.471	170.019
ENSORLG00000002363	dcaf13	DDB1 and CUL4 associated factor 13 [Source:NCBI gene;Acc:101160437]	5014.26	0.0282069	0.0342067	0.824601	0.409598	0.77025	4853.03	4898.13	4823.4	4901.24	5119.84	5203.59	5232.51	5336.22	5107.58	4923.02	4939.33	4833.21
ENSORLG00000002365	ap3b1a	adaptor related protein complex 3 subunit beta 1 [Source:NCBI gene;Acc:101168882]	2898.93	0.0821562	0.0612829	1.34061	0.180048	0.564189	3100.61	2765.06	2881.96	2832.41	2650.26	2664.12	2820.56	2864.18	3069.39	2612.36	3119.63	3406.62
ENSORLG00000002367	bicd2	protein bicaudal D homolog 2 [Source:NCBI gene;Acc:101162517]	1014.29	0.0385189	0.0465343	0.827753	0.407811	0.769919	988.513	1049.59	1026.97	1042.34	952.745	940.704	1047.01	1086.24	971.68	1029	1045.24	991.453
ENSORLG00000002368	hck	HCK proto-oncogene, Src family tyrosine kinase [Source:NCBI gene;Acc:101163900]	88.7108	0.333669	0.169887	1.96407	0.0495222	0.320348	77.9505	55.3024	84.8104	82.5954	79.4196	92.4783	95.2419	65.9206	89.0646	123.618	117.587	100.541
ENSORLG00000002369	bnip1b	vesicle transport protein SEC20 [Source:NCBI gene;Acc:101155624]	457.439	-0.0410188	0.0606515	-0.676304	0.498848	0.821319	424.487	444.402	491.919	465.531	488.946	470.477	464.138	414.761	452.591	454.114	449.259	468.637
ENSORLG00000002370	mapk8b	mitogen-activated protein kinase 8 [Source:NCBI gene;Acc:101158978]	91.5383	0.0860479	0.135633	0.634416	0.525809	0.833997	80.7143	105.073	84.9851	98.0544	76.4074	86.5774	80.9872	102.046	110.22	81.7953	87.6374	103.963
ENSORLG00000002371	pno1	partner of NOB1 homolog [Source:NCBI gene;Acc:100049395]	5105.23	-0.00913564	0.0575518	-0.158738	0.873875	0.964274	5411.48	5624.31	4684.13	4685.46	5258.48	5062.81	4620.58	5390.62	5526.8	5093.21	5170.23	4734.64
ENSORLG00000002373	dtwd1	DTW domain containing 1 [Source:NCBI gene;Acc:101171559]	941.519	0.0719791	0.0615891	1.1687	0.242525	0.638976	938.806	959.765	917.505	880.523	1014.18	796.197	949.963	1068.89	998.195	915.988	949.33	908.882
ENSORLG00000002376	rbbp8l	RBBP8 N-terminal like [Source:NCBI gene;Acc:101164151]	423.708	-0.042925	0.0667288	-0.643275	0.520045	0.830596	448.451	466.318	400.641	400.788	433.5	430.289	432.735	377.492	400.167	408.476	439.896	445.742
ENSORLG00000002377	NA	acyl-coenzyme A thioesterase 5 [Source:NCBI gene;Acc:101166497]	58.7011	0.14557	0.156364	0.930968	0.35187	0.732294	46.5884	56.8818	55.5771	57.1201	52.7845	65.8332	53.9598	63.3911	59.1182	60.8226	55.8871	76.4498
ENSORLG00000002380	slkb	serine/threonine-protein kinase 10 [Source:NCBI gene;Acc:101170491]	3998.07	0.0975095	0.0379687	2.56815	0.0102241	0.140801	3853.17	4087.01	3848.9	3593.8	3750.28	4044.32	4164.36	4061.12	4072.9	4294.03	4265.47	3941.46
ENSORLG00000002381	scamp1	secretory carrier membrane protein 1 [Source:NCBI gene;Acc:101169127]	1262.6	-0.124881	0.0484583	-2.57709	0.00996369	0.139064	1354.58	1279.59	1268.42	1385.65	1295.68	1318.32	1149.83	1130.01	1276.74	1173.9	1196.46	1321.96
ENSORLG00000002385	NA	sodium bicarbonate cotransporter 3 [Source:NCBI gene;Acc:101171423]	532.236	0.108747	0.0644569	1.68712	0.0915794	0.425245	463.811	538.93	505.658	560.274	495.202	506.823	511.031	564.283	534.793	553.775	616.433	535.818
ENSORLG00000002386	lhfpl2a	LHFPL tetraspan subfamily member 2 [Source:NCBI gene;Acc:101175333]	1344.65	0.0128278	0.0469068	0.273473	0.784489	0.938549	1249.26	1354.8	1290.88	1384.93	1436.56	1320.66	1394.5	1354.55	1338.14	1437.03	1249.87	1324.58
ENSORLG00000002389	ATG2A	autophagy related 2A [Source:NCBI gene;Acc:101171998]	1773.73	-0.130329	0.0567095	-2.29819	0.0215509	0.210657	2042.73	1839.46	1973.3	1859.32	1808.75	1594.34	1648.64	1612.45	1700.67	1648.26	1720.27	1836.52
ENSORLG00000002390	wdr55	WD repeat domain 55 [Source:NCBI gene;Acc:100192344]	1634.52	0.0164368	0.0541071	0.303783	0.761293	0.932022	1626.5	1663.69	1608.58	1559.99	1533.82	1761.72	1733.02	1749.35	1668.36	1715.15	1448.04	1545.97
ENSORLG00000002393	aplp2	amyloid beta precursor like protein 2 [Source:NCBI gene;Acc:101168561]	6095.67	-0.110756	0.06203	-1.78552	0.0741765	0.384408	6837.71	7001.92	6341.61	6403.77	6003.28	5383.95	5567.13	5959.01	6602.3	5590.98	5664.51	5791.9
ENSORLG00000002395	ddx42	DEAD-box helicase 42 [Source:NCBI gene;Acc:101174023]	4940.31	0.0169248	0.0312916	0.540874	0.588595	0.866384	4930.7	4948.53	4861.55	4952.31	5132.65	4642.1	4939.51	5107.62	4711.61	5075.89	4963.25	5017.97
ENSORLG00000002396	fbln1	fibulin-1 [Source:NCBI gene;Acc:101154774]	2230.07	-0.0860057	0.0732893	-1.17351	0.240591	0.636984	2490.69	2414.98	2297.2	2333.4	2300.78	1939.36	2111.9	1905.85	2345.89	1944.68	2161.96	2514.17
ENSORLG00000002398	ARSB	arylsulfatase B [Source:NCBI gene;Acc:101169377]	167.993	0.00182285	0.0966014	0.0188698	0.984945	0.994978	164.371	168.782	168.95	153.334	169.342	182.729	144.899	178.084	183.787	181.531	151.645	168.456
ENSORLG00000002400	thop1	thimet oligopeptidase 1 [Source:NCBI gene;Acc:101157763]	7787.78	0.0129741	0.0400478	0.323964	0.745965	0.927524	7601.9	7367.52	7567.38	7541.92	7981.64	8462.78	7740.43	8210.54	8079.8	7930.74	7570.2	7398.51
ENSORLG00000002401	NA	coiled-coil domain containing 171 [Source:NCBI gene;Acc:105356308]	968.872	-0.0240195	0.0484992	-0.495256	0.62042	0.880656	986.779	951.735	1017.19	964.823	918.094	1023.66	980.729	953.782	893.014	1039.36	966.619	930.683
ENSORLG00000002404	pcyox1l	prenylcysteine oxidase 1 like [Source:NCBI gene;Acc:101155871]	840.975	0.0513369	0.0544057	0.943595	0.345377	0.727137	803.027	762.069	834.179	795.537	894.514	870.849	853.271	832.992	934.528	877.93	820.181	812.627
ENSORLG00000002405	dmgdh	dimethylglycine dehydrogenase [Source:NCBI gene;Acc:101169624]	639.05	-0.281439	0.103707	-2.71379	0.00665174	0.110929	835.42	781.139	666.884	691.086	710.125	518.998	499.56	578.308	546.654	532.207	687.058	621.156
ENSORLG00000002407	slco4a1	solute carrier organic anion transporter family member 4A1 [Source:NCBI gene;Acc:101165143]	51.3054	0.278955	0.198807	1.40314	0.160574	0.538992	51.8617	39.6117	49.9199	62.5692	43.9964	29.6274	48.5407	59.6654	54.5356	60.7641	41.4264	73.146
ENSORLG00000002408	wnt7bb	protein Wnt-7b [Source:NCBI gene;Acc:101155025]	52.0541	0.366474	0.229926	1.59388	0.110962	0.46319	59.8594	58.5049	37.1234	56.9724	29.5418	30.4932	52.0158	41.3132	79.4484	63.1397	66.2766	49.9599
ENSORLG00000002409	lancl1	LanC like 1 [Source:NCBI gene;Acc:101159421]	5809.09	0.00551415	0.0413213	0.133446	0.893841	0.970183	5512.48	5475.55	6278.36	5963.1	5836.16	5723.01	6137.32	5483.45	5628.69	5817.39	6029.29	5824.27
ENSORLG00000002411	meis1b	Meis homeobox 1 [Source:NCBI gene;Acc:101167316]	5739.87	0.0627085	0.0538459	1.16459	0.244184	0.639495	5173.26	5605.24	5113.81	5802.29	5752.25	6248.89	5901.46	6013.14	5564.72	6363.62	5931.37	5408.33
ENSORLG00000002413	pparab	peroxisome proliferator-activated receptor alpha [Source:NCBI gene;Acc:100304467]	781.619	-0.0562988	0.0628145	-0.896271	0.370108	0.745935	855.957	787.256	728.532	779.841	804.323	825.873	744.887	885.535	712.381	765.065	778.345	711.434
ENSORLG00000002415	NA	NA	126.577	-0.0524606	0.113154	-0.463623	0.642918	0.890579	131.735	127.23	139.369	119.976	133.739	120.149	118.411	101.472	121.707	118.932	148.015	138.186
ENSORLG00000002416	prdm10	PR/SET domain 10 [Source:NCBI gene;Acc:101168803]	796.123	-0.0414288	0.0567152	-0.730471	0.465102	0.80571	830.132	787.786	855.178	806.727	789.156	773.263	777.105	729.99	792.817	828.534	869.394	713.393
ENSORLG00000002421	mrtfab	myocardin related transcription factor A [Source:NCBI gene;Acc:101159470]	1730.82	-0.0646281	0.0409577	-1.57792	0.114583	0.46892	1773.77	1836.35	1757.36	1823.03	1735.61	1686.61	1716.99	1615.31	1673.32	1609.71	1830.93	1710.84
ENSORLG00000002424	yars2	tyrosyl-tRNA synthetase 2 [Source:NCBI gene;Acc:101166222]	1238.7	0.109663	0.0667604	1.64264	0.100458	0.441582	1216.16	1280.32	1128.17	1180.18	1050.35	1293.42	1223.74	1491.43	1193.96	1246.57	1346.82	1213.33
ENSORLG00000002426	strada	STE20 related adaptor alpha [Source:NCBI gene;Acc:101169537]	1773.3	-0.0823881	0.0440501	-1.87033	0.0614382	0.353082	1827.04	1850.16	1930.04	1743.92	1784.51	1802.79	1611.47	1682.12	1643.54	1750.99	1856.55	1796.44
ENSORLG00000002429	rbm46	RNA binding motif protein 46 [Source:NCBI gene;Acc:101162481]	188.36	-0.451959	0.34372	-1.3149	0.188542	0.576314	148.699	447.902	229.299	147.207	232.058	101.123	165.232	151.941	244.999	138.568	114.533	138.753
ENSORLG00000002507	ca4c	carbonic anhydrase 4 [Source:NCBI gene;Acc:101161258]	213.079	-0.820414	0.18866	-4.34864	1.36987e-05	0.00152301	315.395	279.386	263.663	258.16	274.335	241.188	116.226	136.942	189.41	105.44	113.572	263.233
ENSORLG00000002434	nnt2	NAD(P) transhydrogenase, mitochondrial [Source:NCBI gene;Acc:101171813]	312.45	-0.0661311	0.0680856	-0.971294	0.331402	0.716623	323.893	314.86	303.613	304.975	330.035	341.379	291.117	306.803	331.339	297.991	301.321	302.07
ENSORLG00000002435	SPRED2	sprouty related EVH1 domain containing 2 [Source:NCBI gene;Acc:101162704]	2164.84	0.0470817	0.0486753	0.967261	0.333413	0.71857	1965.49	2142.37	2219.52	2162.23	1998.06	2289.02	2195.65	2012.4	2196.12	2304.47	2332.33	2160.42
ENSORLG00000002436	xrcc6	X-ray repair cross complementing 6 [Source:NCBI gene;Acc:101159705]	3393.64	0.000281841	0.0296228	0.00951434	0.992409	0.998276	3367.65	3504.36	3375.53	3233.43	3345.28	3535.41	3411.65	3387.01	3299.96	3425.02	3396.88	3441.55
ENSORLG00000002438	NA	supervillin [Source:NCBI gene;Acc:101166743]	998.589	-0.118723	0.0669428	-1.7735	0.0761455	0.388831	1107.29	1085.44	1032.23	1042.28	1043.98	925.404	1052.41	924.433	837.605	1004.82	1051.24	875.944
ENSORLG00000002439	TCERG1	transcription elongation regulator 1 [Source:NCBI gene;Acc:101160257]	8984.84	0.0401488	0.0274198	1.46422	0.143133	0.51377	8639.11	9124.69	9018.3	9075.73	8593.27	8700.09	9076.18	9201.22	9004.36	9074.09	9497.26	8813.8
ENSORLG00000002441	dtd1	D-aminoacyl-tRNA deacylase 1 [Source:NCBI gene;Acc:101167270]	1017.05	0.0194347	0.050438	0.38532	0.700001	0.910707	1030.57	1117.11	969.949	989.487	1027.35	924.114	1050.66	1036.6	1010.61	976.856	1072.36	998.879
ENSORLG00000002442	rnf113a	ring finger protein 113A [Source:NCBI gene;Acc:100049396]	2061.28	0.0423095	0.0489741	0.863917	0.387634	0.759549	1981.84	2019.95	1970.67	2017.24	2004.5	2196.81	2238	2198.59	2137.42	2116.52	1986.45	1867.43
ENSORLG00000002443	spata5l1	spermatogenesis associated 5 like 1 [Source:NCBI gene;Acc:101172062]	1173.52	-0.101659	0.0635612	-1.59938	0.109736	0.459473	1157.32	1116.92	1173.98	1176.18	1282.92	1385.14	1139.47	1193.88	1192.05	1112.69	1171.25	980.427
ENSORLG00000002444	eif1axb	eukaryotic translation initiation factor 1A, X-chromosomal [Source:NCBI gene;Acc:101173816]	7540.84	0.0227894	0.0407462	0.559301	0.575956	0.860129	7436.24	7561.07	6935.22	7170.67	7594.17	8196.34	7487.79	7650.93	8003.35	7735.93	7286.8	7431.56
ENSORLG00000002446	cdon	cell adhesion associated, oncogene regulated [Source:NCBI gene;Acc:101169053]	6168.31	0.0203907	0.047557	0.428763	0.668096	0.900651	6350.29	6503.66	5665.69	6037.96	5631.97	6556.24	6000.09	6157.7	6241.66	6414.18	6619.35	5840.88
ENSORLG00000002447	tkta	transketolase-like [Source:NCBI gene;Acc:101162749]	508.2	-0.358143	0.227497	-1.57428	0.115423	0.470604	464.326	297.072	617.884	579.355	673.261	794.878	451.593	343.173	348.663	566.756	432.79	528.653
ENSORLG00000002448	JMY	junction mediating and regulatory protein, p53 cofactor [Source:NCBI gene;Acc:101169872]	1137.12	0.105721	0.0486966	2.17102	0.0299295	0.246219	1087.29	1091.22	1057.62	1162.36	1058.82	1114.89	1169.7	1059.95	1146.54	1224.42	1247.45	1225.16
ENSORLG00000002449	sdcbp2	syntenin-1 [Source:NCBI gene;Acc:101156166]	1907.44	0.094857	0.0476223	1.99186	0.0463861	0.310034	1910.97	1731.44	1843.81	1878.78	1732.81	1969.8	1914.11	1896.36	2084.38	1828.84	2018.57	2079.44
ENSORLG00000002450	acadl	acyl-CoA dehydrogenase long chain [Source:NCBI gene;Acc:101159651]	1576.93	0.0228705	0.0343311	0.666176	0.505299	0.825241	1542.21	1577.47	1548.11	1512.08	1580.76	1629.79	1600.35	1604.12	1640.55	1558.84	1551.02	1577.82
ENSORLG00000002451	ACTR2	actin related protein 2 [Source:NCBI gene;Acc:101167566]	4721.86	0.01675	0.0343408	0.487758	0.625721	0.881807	4816.38	4958.67	4538.79	4613.18	4680.17	4559.11	4870.51	4800.38	4821.7	4547.82	4531.71	4923.92
ENSORLG00000002454	NA	solute carrier family 24 member 3 [Source:NCBI gene;Acc:101170984]	481.314	-0.0877001	0.159982	-0.548187	0.583563	0.864479	404.345	454.087	430.545	424.882	531.613	731.35	322.54	430.829	563.325	451.804	406.062	624.384
ENSORLG00000002455	bcl9l	BCL9 like [Source:NCBI gene;Acc:101167973]	622.599	-0.0144339	0.0654982	-0.220371	0.825582	0.951586	581.619	620.94	601.523	656.961	641.48	653.808	667.187	555.446	551.511	625.196	674.959	640.558
ENSORLG00000002456	lonp1	lon peptidase 1, mitochondrial [Source:NCBI gene;Acc:101175387]	5062.29	0.0274069	0.0360475	0.760299	0.447076	0.794021	4861.68	5119.76	4860.23	4901.84	4859.97	5486.08	5161.74	5264.92	5093.09	5177.12	5042.73	4918.3
ENSORLG00000002460	CLINT1	clathrin interactor 1 [Source:NCBI gene;Acc:101160502]	1272.68	-0.0174798	0.0391512	-0.446469	0.655258	0.894832	1287.77	1230.69	1283.43	1270.16	1282.46	1332.73	1322.71	1279.48	1267.13	1288.44	1217.91	1209.2
ENSORLG00000002462	zgc:153681	nuclear RNA export factor 1 [Source:NCBI gene;Acc:101172252]	2936.18	-0.0167015	0.0391133	-0.427003	0.669377	0.901224	2834.3	3062.14	2917.91	2869.39	3030.54	3006.79	2991.48	3139.62	2824.7	2834.86	2971.18	2751.18
ENSORLG00000002464	slc30a4	solute carrier family 30 member 4 [Source:NCBI gene;Acc:101171398]	1214.77	0.105949	0.0500595	2.11645	0.0343063	0.264325	1122.56	1232.61	1219.22	1121.98	1226.98	1097.74	1307.03	1212.53	1298.44	1169.59	1225.85	1342.73
ENSORLG00000002465	ikbkb	inhibitor of nuclear factor kappa B kinase subunit beta [Source:NCBI gene;Acc:101170684]	584.868	0.0942323	0.0550079	1.71307	0.0866998	0.416485	555.84	595.839	558.405	572.611	586.449	524.664	601.576	648.254	560.895	590.046	603.013	620.824
ENSORLG00000002466	RIN2	Ras and Rab interactor 2 [Source:NCBI gene;Acc:101171225]	551.916	0.0461535	0.0903525	0.510817	0.609479	0.875583	636.718	601.035	523.448	553.117	521.433	419.541	546.915	528.956	512.523	608.462	628.83	542.012
ENSORLG00000002469	bloc1s6	biogenesis of lysosomal organelles complex 1 subunit 6 [Source:NCBI gene;Acc:101172565]	1585.83	0.0605615	0.0468958	1.29141	0.196563	0.585114	1644.86	1538.24	1566.72	1600.32	1552.82	1411.23	1713.18	1604.29	1537.2	1569.91	1565.51	1725.65
ENSORLG00000009815	ADAM12	ADAM metallopeptidase domain 12 [Source:NCBI gene;Acc:101155152]	429.698	-0.817189	0.149758	-5.45674	4.8495e-08	1.89477e-05	657.118	763.661	534.228	386.166	470.929	477.343	364.056	245.148	321.5	371.245	262.65	302.337
ENSORLG00000002471	tpst1l	protein-tyrosine sulfotransferase 1 [Source:NCBI gene;Acc:101156109]	1503.01	0.0205607	0.0498586	0.412381	0.68006	0.904968	1422.58	1476.37	1445.74	1533.23	1396.41	1681.97	1476.57	1630.16	1513	1473.8	1463.25	1523.03
ENSORLG00000002474	HOMER1	homer scaffold protein 1 [Source:NCBI gene;Acc:101170111]	416.321	0.0079431	0.082128	0.0967161	0.922952	0.978355	394.579	407.148	411.643	414.103	368.69	497.678	447.15	398.956	442.234	460.191	388.173	365.308
ENSORLG00000002475	eif3f	eukaryotic translation initiation factor 3 subunit F [Source:NCBI gene;Acc:101160586]	10918.7	-0.0268715	0.0411964	-0.652278	0.514222	0.828624	11491.6	10650.5	10182.3	10766.8	11509.2	11525	10427.7	11215.1	11199.9	11004	10978.4	10073.9
ENSORLG00000002477	peli1b	E3 ubiquitin-protein ligase pellino homolog 1 [Source:NCBI gene;Acc:101167979]	469.572	-0.0136458	0.0674212	-0.202397	0.839607	0.955309	468.79	426.751	494.462	512.122	442.865	485.415	481.576	448.419	452.608	498.596	501.412	421.847
ENSORLG00000002480	mibp2	nicotinamide riboside kinase 2 [Source:NCBI gene;Acc:101172800]	29967.7	-0.039419	0.0678014	-0.581389	0.560979	0.852905	30882.4	29105.3	27402.6	28982.7	33366.1	32525.9	29460.3	32843.8	29854.2	29810.5	31381.6	23997.3
ENSORLG00000002482	sass6	spindle assembly abnormal protein 6 homolog [Source:NCBI gene;Acc:101154936]	1485.64	-0.0140769	0.0489587	-0.287526	0.773709	0.935633	1401.04	1439.49	1494.74	1441.97	1598.1	1586.75	1544.59	1544.51	1474.61	1437.25	1516.91	1347.69
ENSORLG00000002485	NA	NA	61.6111	-0.0717145	0.175121	-0.409514	0.682163	0.905554	65.63	40.144	58.827	72.7475	68.8802	74.0084	66.1686	69.0077	56.6956	63.5544	44.2645	59.4058
ENSORLG00000002486	NA	protein FAM111A [Source:NCBI gene;Acc:101160998]	1076.96	0.0719858	0.0547523	1.31475	0.188593	0.576314	1004.2	1097.64	1129.51	1043.48	948.323	1073.9	1035.18	1115.27	1057.65	1217.5	1115.67	1085.17
ENSORLG00000002488	ADCY3	adenylate cyclase 3 [Source:NCBI gene;Acc:105355856]	378.169	-0.198677	0.0914143	-2.17336	0.0297529	0.245251	428.894	349.836	407.9	383.607	483.325	371.984	331.978	392.887	382.522	353.842	357.535	293.711
ENSORLG00000002490	dtwd2	DTW domain containing 2 [Source:NCBI gene;Acc:101154881]	525.682	2.67636e-05	0.0808976	0.000330833	0.999736	0.999928	485.163	445.836	544.831	590.906	531.052	558.502	542.336	456.153	481.744	551.552	537.42	582.687
ENSORLG00000002493	vdac3	voltage-dependent anion-selective channel protein 2 [Source:NCBI gene;Acc:101170932]	2657.71	-0.0975052	0.053708	-1.81547	0.0694521	0.373626	2959.54	2942.41	2661.08	2825.7	2713.32	2377.67	2394.52	2677.56	2588.22	2498.26	2547.53	2706.71
ENSORLG00000002494	pih1d3	PIH1 domain containing 3 [Source:NCBI gene;Acc:101161085]	58.3516	0.109866	0.191129	0.574828	0.565408	0.856157	61.4366	54.9268	57.9351	45.2681	65.0819	52.4072	61.2626	53.7787	81.1324	76.2068	52.4948	38.2882
ENSORLG00000002496	ep300a	histone acetyltransferase p300 [Source:NCBI gene;Acc:101160197]	1209.3	0.135743	0.058398	2.32445	0.0201016	0.202273	1124.62	1173	1189.88	1289.01	1091.28	1042.3	1212.89	1164.74	1265.23	1245.53	1382.53	1330.62
ENSORLG00000002497	NA	WD repeat-containing protein 26 [Source:NCBI gene;Acc:101164206]	67.4634	0.0168199	0.164345	0.102345	0.918482	0.977104	70.7944	45.2136	67.7965	80.3404	67.8545	70.7037	58.3929	69.291	54.8771	80.1176	67.6331	76.5462
ENSORLG00000002498	nsfl1c	NSFL1 cofactor [Source:NCBI gene;Acc:101156651]	8793.15	-0.0114129	0.0469154	-0.243265	0.8078	0.944806	8213.26	8227.21	8556.12	8913.5	9090.45	9973.62	8913.06	8945.64	8965.56	8685.46	8783.35	8250.56
ENSORLG00000002499	fam117aa	family with sequence similarity 117 member A [Source:NCBI gene;Acc:101169783]	431.127	0.131224	0.0937648	1.3995	0.161664	0.540066	384.156	325.949	367.216	478.966	450.263	466.367	414.593	438.967	454.856	463.675	497.566	430.949
ENSORLG00000002500	asl	argininosuccinate lyase [Source:NCBI gene;Acc:101156598]	2749.86	0.0562214	0.0668967	0.840421	0.400672	0.765312	2883.21	2665.06	2731.31	2840	2627.57	2430.16	2945.4	2512.94	3055.65	2737.41	2420.35	3149.27
ENSORLG00000002506	ddx6	DEAD-box helicase 6 [Source:NCBI gene;Acc:101169303]	1858.99	0.114834	0.0378476	3.03412	0.00241239	0.0611495	1865.97	1768.16	1776.98	1764.8	1764.52	1766.93	1924.15	1794.33	1915.48	1974.79	2048.82	1942.92
ENSORLG00000014099	si:dkey-34d22.5	RAB42, member RAS oncogene family [Source:NCBI gene;Acc:101168571]	291.934	-0.801849	0.150356	-5.33301	9.65992e-08	3.13359e-05	480.955	418.162	321.443	406.793	369.337	228.51	190.555	240.128	257.372	222.653	176.985	190.318
ENSORLG00000002509	polb	DNA polymerase beta [Source:NCBI gene;Acc:101171171]	1189.06	0.0818105	0.0484647	1.68804	0.0914032	0.42486	1194.2	1179.77	1162.96	1118.98	1169.68	1107.46	1315.41	1322.74	1163.55	1158.59	1170.56	1204.83
ENSORLG00000002510	l3mbtl2	L3MBTL histone methyl-lysine binding protein 2 [Source:NCBI gene;Acc:101160443]	2046.07	0.0230649	0.036904	0.624996	0.531974	0.838007	2113.44	2091.02	1989.94	2003.68	2097.44	1880.26	2051.81	2035.62	2108.93	2100.69	1987.97	2092.01
ENSORLG00000002511	dynll1	dynein light chain 2, cytoplasmic [Source:NCBI gene;Acc:101171417]	738.194	-0.287091	0.140032	-2.05018	0.0403467	0.291158	722.332	838.675	713.033	728.412	670.747	1195.76	588.714	798.08	605.077	741.052	763.141	493.304
ENSORLG00000002512	ugp2b	UTP--glucose-1-phosphate uridylyltransferase [Source:NCBI gene;Acc:101168232]	1392.25	0.201775	0.0926289	2.17832	0.0293825	0.243077	1129.96	1069.16	1385.84	1451.6	1231.39	1502.9	1399.02	1286.68	1434.83	1415.28	1742.82	1657.55
ENSORLG00000002513	FAM110A	protein FAM110B [Source:NCBI gene;Acc:101165636]	1037.02	-0.059379	0.0502651	-1.18132	0.237477	0.634253	1027.83	1026.84	998.966	1142.78	1093.21	1064.47	1092.79	989.325	934.088	1021.6	1015.82	1036.58
ENSORLG00000002514	slc35b1	solute carrier family 35 member B1 [Source:NCBI gene;Acc:101154867]	1476.64	0.015015	0.0546706	0.274646	0.783589	0.938468	1388.53	1526.04	1371.67	1439.19	1521.54	1568.81	1438.1	1471.53	1494.64	1347.75	1484.59	1667.26
ENSORLG00000021830	cacng4a	calcium voltage-gated channel auxiliary subunit gamma 4 [Source:NCBI gene;Acc:101171469]	122.982	-0.792176	0.155877	-5.08205	3.73376e-07	9.28347e-05	153.204	212.536	142.064	166.604	129.467	129.834	73.7553	73.9178	87.8478	104.322	116.68	85.5511
ENSORLG00000002516	NA	nuclear factor I C [Source:NCBI gene;Acc:101155180]	144.579	0.12503	0.129956	0.962098	0.336	0.719987	170.316	130.126	131.02	152.879	131.193	112.707	125.645	159.61	193.675	138.778	143.102	145.902
ENSORLG00000002519	rpl6	ribosomal protein L6 [Source:NCBI gene;Acc:101172170]	95212.4	0.00254861	0.0435507	0.0585206	0.953334	0.984701	97142	96536.5	91150.9	94436.6	101894	89609.8	93582.9	101661	96240.4	98016.2	96612.3	85666.5
ENSORLG00000002520	zufsp	zinc finger with UFM1 specific peptidase domain [Source:NCBI gene;Acc:101161436]	517.335	-0.147183	0.0870159	-1.69145	0.0907504	0.424208	492.895	528.642	575.712	511.95	590.528	561.547	421.306	543.741	541.704	461.341	560.479	418.18
ENSORLG00000002522	NDUFA4	cytochrome c oxidase subunit NDUFA4 [Source:NCBI gene;Acc:101155111]	10763.6	-0.0790555	0.046673	-1.69381	0.0903005	0.42384	11283.9	10478.3	10068.1	11604.4	11735.8	11181.4	9810.47	10219.7	10882.4	10792.1	11163.7	9943.28
ENSORLG00000002523	slc35c2	solute carrier family 35 member C2 [Source:NCBI gene;Acc:101157129]	1572.28	-0.0186314	0.0662081	-0.281406	0.778399	0.936666	1513.35	1747.11	1636.55	1596.65	1629.13	1371.13	1648.93	1475.99	1456.68	1527.05	1468.32	1796.44
ENSORLG00000002524	mdhb	cytosolic malate dehydrogenase B [Source:NCBI gene;Acc:100049475]	253.223	-0.105087	0.0912244	-1.15196	0.249338	0.644008	280.145	256.626	282.173	257.229	239.252	259.679	271.733	275.058	220.708	229.94	204.341	261.797
ENSORLG00000002527	nectin1b	nectin cell adhesion molecule 1 [Source:NCBI gene;Acc:101170036]	198.174	0.0288666	0.0865952	0.333351	0.738869	0.924263	206.182	183.522	203.421	212.583	175.655	194.582	191.913	190.971	186.799	218.356	206.797	207.312
ENSORLG00000002528	aldh3a2b	fatty aldehyde dehydrogenase [Source:NCBI gene;Acc:101156839]	1470.18	0.115113	0.0429591	2.67959	0.0073712	0.118311	1340.7	1313.68	1528.86	1383.99	1455.9	1447.74	1497.53	1529.09	1545.75	1572.06	1520.7	1506.16
ENSORLG00000002529	NA	nucleolysin TIA-1 [Source:NCBI gene;Acc:101155125]	7614.67	0.0298483	0.0271524	1.09929	0.271643	0.665095	7390.81	7740.7	7438.51	7521.53	7394.16	7731.14	7558.76	7868.69	7940.92	7823.7	7384.75	7582.38
ENSORLG00000002532	lrrc47	leucine rich repeat containing 47 [Source:NCBI gene;Acc:101157366]	1163.84	0.0362587	0.0480795	0.754139	0.450766	0.796205	1121.55	1154.57	1092.39	1085.02	1194.19	1253.45	1229.71	1238.18	1191.12	1132.81	1125.08	1148.04
ENSORLG00000002534	dnajc8	DnaJ heat shock protein family (Hsp40) member C8 [Source:NCBI gene;Acc:101161902]	2875.96	0.0755036	0.0508413	1.48508	0.137522	0.505595	2743.09	2928.92	2844.09	2665.79	2816.29	2808.54	3128.09	3158.74	2969.19	3114.88	2654.6	2679.25
ENSORLG00000002541	lrrc40	leucine rich repeat containing 40 [Source:NCBI gene;Acc:101158008]	941.854	-0.0439986	0.0527101	-0.834728	0.403871	0.767288	956.621	984.124	909.06	973.853	1007.14	904.253	833.315	884.344	981.2	952.455	967.209	948.677
ENSORLG00000002542	ptpn2a	tyrosine-protein phosphatase non-receptor type 2 [Source:NCBI gene;Acc:101161671]	2164.78	0.0323315	0.0487469	0.663254	0.507168	0.826087	2086.3	2110.59	2366.23	2124.39	1975.35	2180.2	2409.57	2148.39	2204.32	2117.45	2120.56	2134.06
ENSORLG00000002545	C2orf42	chromosome 12 C2orf42 homolog [Source:NCBI gene;Acc:101170359]	553.1	-0.0852333	0.0689045	-1.23698	0.216096	0.606924	546.927	545.58	578.569	567.498	577.535	600.598	512.572	477.738	635.043	504.713	545.34	545.09
ENSORLG00000002547	rangap1b	ran GTPase-activating protein 1-like [Source:NCBI gene;Acc:101160693]	4415.95	0.0350311	0.0466642	0.750705	0.45283	0.797585	4126.86	4504.01	4213.01	4135.68	4343.67	4854	4424.35	4771.81	4356.11	4563.06	4532.55	4166.35
ENSORLG00000002549	lig1	DNA ligase 1 [Source:NCBI gene;Acc:101167483]	4358.46	0.0266785	0.0338498	0.788145	0.430612	0.783269	4290.08	4472.72	4225.97	4072.51	4427.01	4424.89	4385.84	4589.96	4437.76	4493.73	4185.69	4295.37
ENSORLG00000002551	rnf175	ring finger protein 175 [Source:NCBI gene;Acc:101173505]	97.3706	-0.0936463	0.136944	-0.68383	0.494082	0.818464	101.358	82.5279	91.6154	99.2403	107.805	121.343	80.1105	108.731	76.6267	92.6576	100.217	106.214
ENSORLG00000002553	NA	TEA domain transcription factor 4 [Source:NCBI gene;Acc:101167205]	1088.73	-0.123187	0.0659768	-1.86713	0.0618836	0.353576	1272.1	1177.77	1115.84	1097.32	1143.92	1003.32	1088.34	966.689	1142.4	980.879	952.741	1123.48
ENSORLG00000002556	NA	ribosomal protein S6 kinase alpha-3 [Source:NCBI gene;Acc:101165012]	215.566	-0.0611107	0.1091	-0.560134	0.575388	0.859707	230.585	239.966	228.29	236.15	209.184	174.189	200.819	207.946	209.36	166.31	238.1	245.894
ENSORLG00000002558	cep76	centrosomal protein 76 [Source:NCBI gene;Acc:101161918]	1047.8	-0.0413977	0.0418669	-0.988795	0.322763	0.708775	1043.37	1109.4	1030.1	1073.05	1039.92	1079.17	969.268	1021.48	1049.65	1046.3	1044.66	1067.27
ENSORLG00000002561	mpz	myelin protein zero [Source:NCBI gene;Acc:101161749]	558.07	0.234325	0.26229	0.893382	0.371653	0.747295	347.92	264.743	520.918	545.737	482.927	915.953	567.841	485.797	744.49	564.546	596.973	658.993
ENSORLG00000002562	ehbp1	EH domain binding protein 1 [Source:NCBI gene;Acc:101164179]	2436.52	0.00372874	0.0484292	0.0769937	0.938629	0.981176	2464.37	2726.66	2490.52	2425.66	2187.73	2300.31	2450.32	2418.61	2465.13	2408.56	2353.28	2547.09
ENSORLG00000002563	clk2a	dual specificity protein kinase CLK2 [Source:NCBI gene;Acc:101162379]	4547.02	0.0595507	0.060317	0.987295	0.323498	0.709597	4571.82	4793.88	4446.55	4510.2	4777.63	3616.2	4615.01	4747.08	4532.92	4864.53	4767.18	4321.2
ENSORLG00000002564	acaa2	acetyl-CoA acyltransferase 2 [Source:NCBI gene;Acc:101171672]	4132.49	0.0135216	0.0492626	0.274481	0.783715	0.938468	3837.39	3982.71	4222.59	4049.26	4006.17	4583.25	4068.57	4099.07	4378.16	4002.31	3874.25	4486.19
ENSORLG00000002565	b3gnt2b	N-acetyllactosaminide beta-1,3-N-acetylglucosaminyltransferase 2 [Source:NCBI gene;Acc:101168731]	180.807	-0.0290489	0.130927	-0.221871	0.824414	0.951195	188.678	175.424	195.9	170.763	202.957	162.321	199.862	163.437	168.776	128.209	174.738	238.624
ENSORLG00000002567	id4	DNA-binding protein inhibitor ID-4 [Source:NCBI gene;Acc:101162314]	295.461	-0.127708	0.0829112	-1.5403	0.123488	0.484838	328.957	329.386	315.177	290.5	285.544	299.244	249.11	301.073	293.406	319.393	283.654	250.087
ENSORLG00000002568	zc3h7bb	zinc finger CCCH domain-containing protein 7B [Source:NCBI gene;Acc:101160941]	1468.22	0.0868527	0.0379177	2.29056	0.021989	0.212809	1376.78	1410.52	1455.51	1467.24	1359.09	1473.01	1465.61	1530.06	1465.68	1559.84	1557.34	1498.01
ENSORLG00000002574	mrpl40	mitochondrial ribosomal protein L40 [Source:NCBI gene;Acc:101172584]	1092.32	0.0107256	0.0570511	0.187999	0.850877	0.958819	1022.97	1045.09	1166.15	1107.71	1073.76	1114.4	1078.25	1199.26	1145.63	1126.74	953.472	1074.42
ENSORLG00000002575	casp9	caspase 9 [Source:NCBI gene;Acc:101157857]	281.63	-0.0277455	0.0784563	-0.353643	0.723607	0.918956	271.912	286.399	302.841	266.781	305.819	271.543	254.794	301.214	264.591	261.862	282.181	309.619
ENSORLG00000002577	NA	protein unc-119 homolog A-like [Source:NCBI gene;Acc:101157313]	81.235	-0.0580251	0.157102	-0.369347	0.711869	0.914496	76.3294	75.3337	97.0639	84.5825	70.4094	94.244	94.8448	68.1423	99.1773	78.1026	56.9382	79.6519
ENSORLG00000002580	si:ch211-51h9.6	chromosome 9 C22orf39 homolog [Source:NCBI gene;Acc:101172821]	479.686	-0.0522217	0.0832049	-0.627628	0.530248	0.837314	501.628	514.348	450.517	460.057	546.293	458.003	425.093	489.86	538.655	526.096	407.92	437.768
ENSORLG00000002582	tefa	thyrotroph embryonic factor [Source:NCBI gene;Acc:101164258]	8488.5	0.0262271	0.0424655	0.617608	0.536834	0.841013	7986.86	8273.28	8689.77	8531.26	8567.81	8419.19	8549.68	7859.19	8572.05	8162.16	8825.46	9425.35
ENSORLG00000002584	unm_sa808	TNF receptor-associated factor 2 [Source:NCBI gene;Acc:101155367]	111.09	-0.266671	0.13094	-2.03659	0.0416911	0.2959	138.163	114.003	137.141	133.174	104.16	98.9711	79.2311	100.342	98.5416	106.239	114.085	109.033
ENSORLG00000002587	NA	DENN domain-containing protein 2A [Source:NCBI gene;Acc:101167452]	1896.73	0.0175691	0.0392421	0.447711	0.654362	0.894631	1912.69	1908.83	1783.83	1894.35	1878.3	1933.89	1940.61	2030.83	1849.6	1849.96	1969.81	1808.04
ENSORLG00000002588	NA	pyruvate dehydrogenase E1 component subunit alpha, mitochondrial [Source:NCBI gene;Acc:101174054]	2120.8	0.0291331	0.040929	0.711795	0.476591	0.811044	2018.08	2222.33	2021.5	2182.91	1987.32	2162.52	2138.34	2138.08	2129.02	2088.94	2291.26	2069.35
ENSORLG00000002589	ncalda	neurocalcin-delta A [Source:NCBI gene;Acc:101162865]	1056.94	0.0303715	0.0816939	0.371772	0.710063	0.914043	1010.31	988.279	1004.89	1012.79	1025.09	1234.14	1021.13	1117.27	1038.55	1127.34	1246.03	857.447
ENSORLG00000002590	dnajc16	DnaJ heat shock protein family (Hsp40) member C16 [Source:NCBI gene;Acc:101158105]	238.178	0.0387353	0.0927913	0.417446	0.676352	0.90394	254.003	211.098	257.476	244.12	253.549	188.646	239.585	266.745	256.762	233.279	230.996	221.879
ENSORLG00000002591	phf5a	PHD finger protein 5A [Source:NCBI gene;Acc:101164511]	3455.26	-0.0597306	0.0641706	-0.93081	0.351952	0.732294	3569.2	3263.97	3151.26	3497.89	3667.64	4013.97	3102.49	3503.01	3572.21	3747.76	3294.45	3079.25
ENSORLG00000002592	NA	beta-crystallin A1 [Source:NCBI gene;Acc:101157555]	298.707	-0.0868257	0.12627	-0.687621	0.491692	0.818464	340.609	358.635	325.402	315.423	257.196	247.546	327.175	287.96	205.027	349.286	273.988	296.242
ENSORLG00000002593	ubtf	upstream binding transcription factor [Source:NCBI gene;Acc:101156013]	1106.15	0.00467449	0.082706	0.0565194	0.954928	0.985155	1183.17	1188.06	1199.8	1187.61	989.001	874.57	1154.27	1010.98	985.175	1106.75	1218.41	1176
ENSORLG00000002594	krt97	keratin, type I cytoskeletal 13 [Source:NCBI gene;Acc:101167517]	167.56	-0.124147	0.125558	-0.988765	0.322778	0.708775	143.509	153.096	194.751	152.3	194.498	211.139	131.453	142.177	156.984	181.668	169.681	179.46
ENSORLG00000002596	bmpr1aa	bone morphogenetic protein receptor type-1A [Source:NCBI gene;Acc:101169384]	1600.86	0.0333746	0.0378016	0.882889	0.377296	0.751789	1504.02	1623.37	1579.12	1589.37	1559.82	1638.02	1560.37	1547.39	1648.19	1681.17	1661.56	1617.96
ENSORLG00000002597	adck2	aarF domain containing kinase 2 [Source:NCBI gene;Acc:101167705]	660.136	0.118629	0.0599583	1.97852	0.0478702	0.315404	652.25	599.95	616.156	667.853	618.933	645.185	716.13	638.611	672.139	716.763	620.62	757.042
ENSORLG00000002603	NA	keratin 222 [Source:NCBI gene;Acc:101172221]	122.607	0.00348555	0.174109	0.0200193	0.984028	0.994631	141.276	127.208	159.826	128.289	107.543	68.9927	114.336	97.6588	138.328	109.985	121.222	156.62
ENSORLG00000002605	NA	ataxin 7 like 3 [Source:NCBI gene;Acc:101170517]	136.419	0.0270798	0.116042	0.233362	0.81548	0.947869	115.04	155.659	138.255	140.47	134.062	126.596	133.975	110.681	133.817	135.264	152.565	160.648
ENSORLG00000002608	soga1	suppressor of glucose, autophagy associated 1 [Source:NCBI gene;Acc:101166871]	175.04	0.0625927	0.119957	0.521791	0.601816	0.872262	172.963	162.645	197.732	180.172	169.099	143.415	152.201	149.487	172.722	183.742	185.449	230.849
ENSORLG00000002611	ufd1l	ubiquitin recognition factor in ER associated degradation 1 [Source:NCBI gene;Acc:101171919]	1970.51	0.0499615	0.0406902	1.22785	0.219503	0.610847	1820.41	2022.52	1880.17	1965.48	1872.65	2061.01	2062.09	1955.94	2059.78	1998.76	1900.48	2046.85
ENSORLG00000002612	tmub2	transmembrane and ubiquitin like domain containing 2 [Source:NCBI gene;Acc:101156251]	769.919	0.0508753	0.0642902	0.791339	0.428746	0.782373	827.876	699.021	768.56	758.025	742.569	743.743	823.13	769.233	761.564	848.648	667.205	829.455
ENSORLG00000002613	NA	grainyhead-like protein 2 homolog [Source:NCBI gene;Acc:101162866]	484.394	-0.045684	0.0865499	-0.527834	0.597615	0.869587	532.802	497.549	510.078	501.225	481.81	427.491	469.121	415.395	506.434	440.287	440.894	589.646
ENSORLG00000002618	aco2	aconitase 2 [Source:NCBI gene;Acc:101164929]	10018.5	0.0696819	0.0469506	1.48415	0.137768	0.505595	9293.9	9266.12	9978.51	9903.06	9047.55	11172.9	10478.2	10507.5	10177.1	9974.41	10337	10085.3
ENSORLG00000015192	kpna2	importin subunit alpha-1-like [Source:NCBI gene;Acc:111947810]	71.3548	-0.783091	0.248964	-3.1454	0.00165863	0.0470575	124.149	48.9972	61.7209	125.443	75.1686	106.521	53.3528	58.5732	69.0544	58.1762	30.5293	44.572
ENSORLG00000002621	ZNF706	zinc finger protein 706 [Source:NCBI gene;Acc:101163270]	625.347	-0.24661	0.0866654	-2.84554	0.00443361	0.0873708	791.526	658.67	718.275	679.065	703.962	517.567	549.685	610.215	613.417	514.724	598.711	548.348
ENSORLG00000002624	SCYL1	SCY1 like pseudokinase 1 [Source:NCBI gene;Acc:101173232]	792.553	0.0683513	0.0594195	1.15032	0.250012	0.644957	786.331	789.783	793.616	835.481	792.63	641.863	821.427	819.331	795.77	768.328	818.856	847.22
ENSORLG00000002625	SRPK2	SRSF protein kinase 2 [Source:NCBI gene;Acc:101167956]	146.605	-0.465146	0.163222	-2.84977	0.00437508	0.0867309	181.938	202.198	167.324	180.739	184.64	101.568	100.242	94.4408	144.507	127.032	156.463	118.164
ENSORLG00000002627	TNC	tenascin [Source:NCBI gene;Acc:101171095]	143.581	-0.225	0.119728	-1.87925	0.0602097	0.350227	136.908	152.817	184.096	172.889	147.325	133.779	134.468	157.383	108.281	141.965	132.501	120.558
ENSORLG00000002630	celf3a	CUGBP Elav-like family member 3 [Source:NCBI gene;Acc:101163095]	93.3963	0.0515884	0.152594	0.338076	0.735306	0.923246	106.311	112.607	74.4958	97.9538	98.8599	59.2942	90.9458	108.763	87.3712	103.609	89.534	91.011
ENSORLG00000002634	NA	NA	67.532	-0.0383203	0.186718	-0.205231	0.837392	0.954775	63.4279	71.5272	72.5869	65.3949	50.1687	87.1138	46.9753	97.314	61.0745	67.2067	57.8556	69.7386
ENSORLG00000002635	dhx37	DEAH-box helicase 37 [Source:NCBI gene;Acc:101173065]	2934.13	0.0416237	0.0344672	1.20763	0.227188	0.620492	2858.31	2935.51	2898.8	2820.43	2869.94	2971.11	3085.7	3110.58	3068.2	2898.81	2846.8	2845.33
ENSORLG00000002637	acot9.2	acyl-CoA thioesterase 9 [Source:NCBI gene;Acc:101174302]	365.168	-0.0541662	0.0814067	-0.665377	0.505809	0.825272	397.794	420.902	326.64	376.158	383.341	325.505	346.509	398.72	340.555	329.44	380.217	356.232
ENSORLG00000002642	rprd2a	regulation of nuclear pre-mRNA domain containing 2 [Source:NCBI gene;Acc:101172176]	2582.74	-0.0171954	0.0340529	-0.504962	0.613586	0.876881	2591.63	2598.27	2613.93	2478.48	2537.97	2769.59	2525.31	2574.8	2603.36	2645.82	2588.01	2465.74
ENSORLG00000002644	arhgap42b	Rho GTPase activating protein 42 [Source:NCBI gene;Acc:101170532]	156.598	0.0495768	0.100837	0.491651	0.622966	0.881321	174.107	143.271	138.3	151.419	149.76	166.435	146.503	165.482	146.551	150.503	180.687	166.161
ENSORLG00000002645	NA	HRAS-like suppressor 3 [Source:NCBI gene;Acc:101157546]	180.949	0.00456086	0.0915558	0.049815	0.96027	0.987019	191.734	203.772	184.114	163.387	157.829	181.816	184.049	195.644	184.304	171.892	173.783	179.07
ENSORLG00000002646	NA	14-3-3 protein zeta [Source:NCBI gene;Acc:101163516]	12332.3	-0.111735	0.0555833	-2.01022	0.0444075	0.303181	13250.2	13139.1	12934.1	13183.1	12065.7	12283.3	11702.5	11061.5	11974	10699	11776.6	13918.4
ENSORLG00000002648	osbpl2b	oxysterol-binding protein-related protein 2 [Source:NCBI gene;Acc:101158354]	1131.96	-0.0683224	0.0616382	-1.10844	0.26767	0.661271	1262.41	1175.7	1114.19	1130.12	1225.65	1045.38	1172.22	1006.18	1067.73	1099.45	1045.22	1239.28
ENSORLG00000002653	NA	uncharacterized LOC111946278 [Source:NCBI gene;Acc:111946278]	399.158	-0.112961	0.0991499	-1.1393	0.254578	0.649275	397.767	333.733	468.26	418.624	447.256	423.589	385.542	437.94	410.092	372.312	398.743	296.037
ENSORLG00000002654	SMARCE1	SWI/SNF related, matrix associated, actin dependent regulator of chromatin, subfamily e, member 1 [Source:NCBI gene;Acc:101167768]	1113.94	-0.224823	0.0882733	-2.5469	0.0108684	0.145963	1275.26	1511.5	1179.14	1176.51	1111.34	946.786	996.491	1130.28	1014.69	1004.49	943.959	1076.87
ENSORLG00000002656	pus7	pseudouridine synthase 7 [Source:NCBI gene;Acc:101156163]	2839.93	-0.00631834	0.0597612	-0.105726	0.915799	0.976458	2706.73	2828.1	2662.18	2823.12	2685.62	3374.37	2852.54	2745.78	2823.07	3040.3	2954.08	2583.28
ENSORLG00000002658	dcxr	dicarbonyl and L-xylulose reductase [Source:NCBI gene;Acc:110015458]	599.488	0.0114182	0.0711952	0.160379	0.872582	0.963881	605.633	632.056	596.29	578.077	667.359	501.456	556.825	654.282	585.96	628.108	631.258	556.549
ENSORLG00000002659	ints5	integrator complex subunit 5 [Source:NCBI gene;Acc:101173477]	993.96	-0.0303384	0.0525841	-0.57695	0.563973	0.855121	999.343	916.173	1036.17	1044.49	1008.12	1022.87	923.429	966.43	1060.99	992.78	914.643	1042.08
ENSORLG00000002662	alx1	ALX homeobox 1 [Source:NCBI gene;Acc:101154901]	140.961	0.454816	0.33727	1.34852	0.17749	0.561327	93.5953	118.421	73.4703	106.116	116.354	205.786	80.7908	205.129	155.554	180.212	264.627	91.4746
ENSORLG00000017638	dnm1b	dynamin-1 [Source:NCBI gene;Acc:101154874]	105.351	-0.77675	0.197929	-3.92438	8.69538e-05	0.0057723	182.444	143.162	147.006	125.926	131.179	67.7869	100.707	60.8969	65.5861	91.7351	78.1858	69.5937
ENSORLG00000002666	aplnr2	apelin receptor-like [Source:NCBI gene;Acc:101168707]	138.861	0.107709	0.109388	0.984646	0.324798	0.710186	136.935	120.568	115.615	144.335	125.227	160.155	138.551	133.185	164.746	139.126	149.37	138.522
ENSORLG00000002669	zgc:63587	septin-2 [Source:NCBI gene;Acc:101173310]	3693.4	0.00511738	0.0500199	0.102307	0.918513	0.977104	3492.67	3781.41	3918.15	3668.27	3516.66	3744.52	3909.1	3680.92	3752.94	3373.05	3428.02	4055.06
ENSORLG00000002670	pik3r1	phosphoinositide-3-kinase regulatory subunit 1 [Source:NCBI gene;Acc:101171597]	1623.75	-0.063846	0.0349771	-1.82536	0.067946	0.369838	1679.21	1684.45	1629.03	1642.88	1637.97	1681.77	1545.05	1587.27	1567.02	1619.21	1676.26	1534.83
ENSORLG00000002671	lmnb2	lamin B2 [Source:NCBI gene;Acc:101158263]	35855.6	-0.00729593	0.0313169	-0.232971	0.815784	0.947869	36133.8	37023.8	35108.9	35092.2	34762	37556.1	34929.2	37585.2	36424.3	36293.3	35258.8	34099.2
ENSORLG00000002672	rnf150b	RING finger protein 150 [Source:NCBI gene;Acc:101169977]	1427.09	0.0502592	0.0647547	0.776147	0.437662	0.787852	1371.76	1378.35	1500.74	1514.12	1276.74	1371.12	1530.3	1338.71	1398.69	1371.52	1373.88	1699.2
ENSORLG00000002673	sdhc	succinate dehydrogenase complex subunit C [Source:NCBI gene;Acc:101162241]	1912.3	-0.00646711	0.0435989	-0.148332	0.882081	0.966929	2004.21	1783.2	1887.24	1961.84	1964.65	1898.6	1884.37	1904.72	1988.87	1972.42	1960.73	1736.71
ENSORLG00000002678	NA	NA	75.0006	0.311599	0.183654	1.69666	0.0897603	0.422484	52.69	73.4455	84.2859	68.4823	46.3311	75.3215	84.5347	68.1044	85.4656	71.7847	119.056	70.5061
ENSORLG00000002681	cacna2d3	voltage-dependent calcium channel subunit alpha-2/delta-3 [Source:NCBI gene;Acc:101158014]	64.7449	0.0141416	0.162646	0.0869473	0.930713	0.980248	66.4717	63.8109	54.786	59.1336	60.2521	82.1239	54.822	82.2564	57.2695	63.5878	75.8731	56.5513
ENSORLG00000002682	slc12a1	solute carrier family 12 member 1 [Source:NCBI gene;Acc:101173045]	52.1657	0.473038	0.231125	2.04667	0.0406901	0.292093	28.8097	50.2317	47.5301	33.8486	59.0497	43.4707	78.1123	34.9985	52.459	80.7768	63.4326	53.2682
ENSORLG00000002691	pabpc1a	poly(A) binding protein cytoplasmic 1 [Source:NCBI gene;Acc:101163762]	70677.3	0.0322768	0.0269199	1.199	0.230529	0.625126	72214.9	72214.3	69282.8	70082	68115.9	67401.9	71459.7	72208.9	69884	70303.6	74688.2	70271.4
ENSORLG00000002692	APOO	apolipoprotein O [Source:NCBI gene;Acc:101174780]	316.814	0.164496	0.09058	1.81603	0.0693652	0.3736	295.482	319.989	284.155	249.825	276.216	367.309	325.113	311.56	349.498	335.901	373.029	313.693
ENSORLG00000002693	rpl36	ribosomal protein L36 [Source:NCBI gene;Acc:101158513]	30090.7	-0.00564299	0.0574005	-0.0983089	0.921687	0.978349	32748.7	31631.8	27197.8	28968.5	30967.7	29382.8	28487	31670.5	31613.9	33001.9	28740.7	26677.8
ENSORLG00000002696	lrrc45	leucine rich repeat containing 45 [Source:NCBI gene;Acc:101174918]	1405.96	0.0711443	0.0443575	1.60388	0.10874	0.457332	1320.23	1394.23	1416.44	1350.39	1340.68	1405.58	1475.51	1470.61	1332.77	1499.08	1514.37	1351.69
ENSORLG00000002705	tmcc1b	transmembrane and coiled-coil domains protein 1 [Source:NCBI gene;Acc:101163807]	807.419	-0.00312342	0.0542258	-0.0576003	0.954067	0.984784	853.134	869.363	820.661	773.379	740.615	788.5	765.149	762.474	840.116	854.106	797.263	824.268
ENSORLG00000002707	RNF19A	ring finger protein 19A, RBR E3 ubiquitin protein ligase [Source:NCBI gene;Acc:101163998]	769.243	0.00544948	0.0661693	0.0823565	0.934363	0.980724	808.129	871.882	792.218	738.979	731.925	658.319	727.67	744.877	758.405	761.174	838.899	798.441
ENSORLG00000002708	yap1	Yes associated protein 1 [Source:NCBI gene;Acc:101170776]	8146.95	0.0188301	0.0241879	0.778493	0.436279	0.78667	8185.3	8117.62	8014.26	7942.3	8174.15	8134.09	8314.42	7945.5	8099.31	8550.81	8077.88	8207.82
ENSORLG00000002711	NA	NA	52.9123	0.0878423	0.164138	0.535172	0.592531	0.867767	57.4834	51.9778	53.9794	47.384	48.8221	47.3766	50.9268	55.6803	49.6597	43.5717	60.9177	67.1683
ENSORLG00000002714	NA	helicase ARIP4 [Source:NCBI gene;Acc:101167365]	711.589	0.0409717	0.0533826	0.767511	0.442778	0.79177	674.735	713.378	724.009	696.634	739.926	662.261	767.311	698.21	670.655	740.312	691.451	760.188
ENSORLG00000002715	parvb	parvin beta [Source:NCBI gene;Acc:101156404]	589.355	-0.0484619	0.082206	-0.589518	0.555514	0.849642	603.06	606.802	647.328	498.228	552.723	687.624	545.058	640.755	545.174	545.643	649.017	550.847
ENSORLG00000002716	eif2s3	eukaryotic translation initiation factor 2 subunit gamma [Source:NCBI gene;Acc:101175030]	17824.8	-0.0161433	0.0465571	-0.346742	0.728785	0.920064	17905.6	17900.4	16354.1	17019.7	18261.2	20112.2	17905.6	18574.6	17371.8	18405	17152	16934.9
ENSORLG00000002718	PAFAH1B1	lissencephaly-1 homolog A [Source:NCBI gene;Acc:101158788]	2774.86	-0.0581232	0.0332928	-1.74582	0.0808425	0.400603	2877.63	2790.74	2886.06	2916.18	2799	2711.71	2743.91	2878.04	2715.22	2669.44	2704.46	2605.89
ENSORLG00000002720	NA	proline-rich protein 36 [Source:NCBI gene;Acc:100049323]	58.9092	0.142068	0.255829	0.555325	0.578672	0.861786	44.5568	76.3859	65.2737	55.9674	50.0846	43.2706	91.0892	59.7451	57.0641	40.0889	32.6536	90.7302
ENSORLG00000002721	ganab	glucosidase II alpha subunit [Source:NCBI gene;Acc:101158116]	11014.6	0.000466381	0.0494413	0.00943304	0.992474	0.998276	11067.7	12248.6	11060.8	10944.4	10759.1	9993.43	11118	10707.5	10948.9	10903.2	10273.3	12150.2
ENSORLG00000002722	NA	leucine rich repeat containing 31 [Source:NCBI gene;Acc:101165770]	102.996	-0.0235041	0.139393	-0.168617	0.866098	0.962194	96.7999	108.699	98.9183	132.201	107.8	78.4382	98.415	99.924	130.741	95.4539	97.8812	90.6777
ENSORLG00000002724	cdc45	cell division cycle 45 [Source:NCBI gene;Acc:101173790]	1017.06	-0.0142097	0.0437473	-0.324813	0.745322	0.927077	1003.22	934.925	1057.72	1057.12	1043.46	1038.28	1038.2	1002.27	1021.01	983.736	1027.69	997.095
ENSORLG00000002727	ninl	ninein like [Source:NCBI gene;Acc:101166159]	2015.23	-0.00951927	0.0411889	-0.231113	0.817227	0.948174	1990.8	2018.51	1944.73	1994.57	2072.38	2112.56	1973.48	2018.73	1996.08	2141.43	2078.36	1841.13
ENSORLG00000002728	tmem115	transmembrane protein 115 [Source:NCBI gene;Acc:101158605]	1564.15	0.082983	0.05085	1.63192	0.102697	0.446401	1506.46	1384.89	1631.95	1478.79	1610.88	1505.3	1659	1580.95	1565.61	1631.7	1480.29	1734.01
ENSORLG00000002730	myef2	myelin expression factor 2 [Source:NCBI gene;Acc:101173686]	8389.38	0.0282128	0.0326773	0.863374	0.387932	0.759915	8152.9	8272.04	8075.63	8255.22	8464.51	8631.81	8706.39	8744.29	8803.5	8219.04	7922.53	8424.68
ENSORLG00000002731	erbin	erbb2 interacting protein [Source:NCBI gene;Acc:101172095]	1197.84	0.0737491	0.0476718	1.54702	0.121859	0.481506	1113.17	1218.86	1205.26	1117.86	1136.97	1213.28	1244.31	1276.77	1209.67	1256.12	1105.43	1276.39
ENSORLG00000002734	mntb	max-binding protein MNT [Source:NCBI gene;Acc:101162699]	704.284	0.136079	0.0650191	2.0929	0.0363578	0.274642	635.331	667.158	746.8	621.126	632.189	722.227	702.4	729.326	718.072	788.655	809.879	678.246
ENSORLG00000002735	abcg2a	ATP-binding cassette sub-family G member 2-like [Source:NCBI gene;Acc:101167488]	95.1859	0.0588912	0.13193	0.446381	0.655322	0.894832	93.4721	85.3389	112.329	88.568	81.4126	97.5713	99.4144	81.3618	104.604	103.596	111.834	82.7272
ENSORLG00000002736	NA	dipeptidyl peptidase 4 [Source:NCBI gene;Acc:101166610]	1518.25	-0.0323165	0.104359	-0.309666	0.756815	0.931112	1558.68	1422.59	1689.74	1563.57	1642.08	1335.09	1488.39	1348.4	1606.85	1305.34	1218.49	2039.81
ENSORLG00000002737	pnp5b	purine nucleoside phosphorylase [Source:NCBI gene;Acc:101162955]	247.673	0.118795	0.0882302	1.34643	0.178165	0.562291	208.819	228.985	221.637	233.482	271.3	263.742	273.413	226.467	264.184	275.349	263.454	241.245
ENSORLG00000002738	gab2	GRB2 associated binding protein 2 [Source:NCBI gene;Acc:101169961]	353.526	0.0905636	0.0756742	1.19676	0.231401	0.626089	353.915	378.657	350.88	289.937	340.143	339.549	351.974	339.108	350.28	396.663	391.462	359.744
ENSORLG00000002740	qrich1	glutamine-rich protein 1 [Source:NCBI gene;Acc:101164050]	3055.71	0.0202851	0.031225	0.649642	0.515924	0.829352	2891	3049.36	2990.45	3156.64	3087.4	3029.71	3000.54	3005.73	3080.74	3049.42	3185.87	3141.68
ENSORLG00000002741	lrrc34	leucine rich repeat containing 34 [Source:NCBI gene;Acc:101175273]	129.577	-0.210302	0.126027	-1.6687	0.0951766	0.432262	153.172	144.616	119.23	145.891	145.634	126.023	125.813	94.8144	108.067	153.514	113.221	124.923
ENSORLG00000002742	rhocb	rho-related GTP-binding protein RhoA-C [Source:NCBI gene;Acc:101155194]	1036.88	-0.111276	0.0514325	-2.16354	0.0304997	0.248412	1058.57	1089.57	1147.13	995.051	1039.01	1130.55	953.312	972.083	1021.13	951.49	991.551	1093.12
ENSORLG00000002743	NA	NA	373.439	-6.07714e-05	0.0877124	-0.000692849	0.999447	0.99983	410.382	343.745	387.044	354.934	384.281	360.827	381.28	321.619	408.956	350.952	331.794	445.451
ENSORLG00000002744	si:ch211-114c17.1	pre-mRNA-processing factor 39 [Source:NCBI gene;Acc:101158365]	1303.46	-0.067964	0.049692	-1.36771	0.171404	0.553237	1327.31	1355.29	1286.76	1411.31	1442.73	1180.47	1243.93	1238.6	1273.18	1332.29	1307.22	1242.45
ENSORLG00000002746	NA	zinc finger protein 436-like [Source:NCBI gene;Acc:111949074]	286.101	-0.0793228	0.0882425	-0.898918	0.368696	0.744415	293.861	238.299	272.616	316.491	330.627	314.424	269.98	292.76	256.796	262.798	303.142	281.415
ENSORLG00000002747	plpp5	phospholipid phosphatase 5 [Source:NCBI gene;Acc:101174194]	408.914	0.102522	0.0933888	1.0978	0.272293	0.665341	351.004	382.162	472.07	404.458	350.765	406.612	491.59	399.941	445.695	417.964	348.059	436.645
ENSORLG00000002750	rpusd4	mitochondrial RNA pseudouridine synthase rpusd4-like [Source:NCBI gene;Acc:101164300]	813.702	0.0238669	0.0496999	0.480221	0.63107	0.88421	783.516	829.294	784.46	818.721	781.343	845.793	797.91	811.021	835.215	827.738	758.917	890.493
ENSORLG00000002753	phb2b	prohibitin 2 [Source:NCBI gene;Acc:101159337]	12686.1	0.00391476	0.0359867	0.108784	0.913374	0.975956	12993.1	12104	12219.3	12584.4	12965	13154.1	12704.9	13222.7	13218.9	12927.4	11773.8	12365.9
ENSORLG00000002756	gins1	GINS complex subunit 1 [Source:NCBI gene;Acc:101170454]	1037.04	0.185766	0.0950878	1.95363	0.0507452	0.324423	808.732	818.609	939.036	1015.6	1042.49	1200.6	1068.01	1144.09	1112.93	1214.12	1175.59	904.664
ENSORLG00000002759	FBXO43	F-box protein 43 [Source:NCBI gene;Acc:101163353]	70.0232	0.190019	0.178929	1.06198	0.288245	0.679281	50.6301	52.9252	71.5045	73.7713	51.3569	92.996	88.3881	67.0739	77.6456	66.3876	86.2957	61.303
ENSORLG00000002760	slc24a5	solute carrier family 24 member 5 [Source:NCBI gene;Acc:101173921]	65.4371	-0.372264	0.196489	-1.89458	0.0581484	0.343503	62.765	77.7368	58.6521	93.5089	58.3766	91.9666	44.3822	62.9605	41.497	55.607	81.6657	56.1269
ENSORLG00000002764	si:dkeyp-86f7.4	E3 ubiquitin-protein ligase RNF128 [Source:NCBI gene;Acc:101174167]	221.384	-0.0898764	0.110433	-0.813854	0.415729	0.77528	235.611	241.943	200.845	271.038	205.506	213.688	205.519	173.884	240.126	194.444	217.054	256.946
ENSORLG00000002766	sept4a	septin-5 [Source:NCBI gene;Acc:101159035]	182.223	-0.5043	0.190209	-2.6513	0.00801822	0.124037	287.191	275.824	221.158	172.72	221.277	103.569	155.088	137.239	157.625	134.431	131.873	188.679
ENSORLG00000002769	tesk2	dual specificity testis-specific protein kinase 2 [Source:NCBI gene;Acc:101168985]	151.807	0.00384074	0.13395	0.0286729	0.977125	0.993313	158.869	157.771	164.55	158.035	139.014	130.11	158.54	110.581	126.566	145.533	187.356	184.763
ENSORLG00000002770	nln	neurolysin [Source:NCBI gene;Acc:101172348]	128.709	-0.279038	0.154891	-1.80151	0.0716219	0.37889	189.991	139.868	108.138	156.693	129.973	121.247	110.917	136.613	143.119	87.9492	115.222	104.776
ENSORLG00000002778	nars2	asparaginyl-tRNA synthetase 2, mitochondrial [Source:NCBI gene;Acc:101171019]	429.153	0.129699	0.0676618	1.91687	0.055255	0.336061	421.098	406.828	422.696	377.881	403.643	426.136	457.318	462.768	400.85	460.257	497.703	412.657
ENSORLG00000002779	ubxn1	UBX domain protein 1 [Source:NCBI gene;Acc:101158616]	4103.04	0.0604054	0.0282942	2.1349	0.032769	0.25896	4016.57	4059.47	3987.28	3951.7	3964.26	4126.39	4360.97	4313.76	4118.33	4103.87	4175.8	4058.12
ENSORLG00000002780	abhd12	abhydrolase domain containing 12 [Source:NCBI gene;Acc:101170699]	1331.44	-0.0491757	0.0421096	-1.1678	0.242886	0.639166	1387.76	1362.19	1321.36	1366.59	1337.86	1346.52	1241.75	1291.25	1311.65	1260.62	1317.47	1432.22
ENSORLG00000022475	lipib	lipase member H-like [Source:NCBI gene;Acc:101168251]	71.4247	-0.7753	0.196263	-3.95031	7.80506e-05	0.00531016	75.5145	97.3417	96.4611	74.9276	78.9936	117.916	43.5624	48.1911	41.1391	50.874	46.4093	85.766
ENSORLG00000002783	NA	RNA polymerase II, I and III subunit K [Source:HGNC Symbol;Acc:HGNC:9198]	678.836	-0.0597327	0.0996331	-0.599527	0.548822	0.847686	855.252	673.364	602.64	681.644	730.902	612.733	644.393	656.621	828.553	652.395	661.948	545.583
ENSORLG00000002784	commd2	COMM domain containing 2 [Source:NCBI gene;Acc:101159572]	642.673	0.0408452	0.0630865	0.647447	0.517343	0.83026	639.017	629.849	590.749	665.263	646.403	627.818	574.459	639.837	691.356	633.504	736.358	637.462
ENSORLG00000002785	si:ch211-141o9.10	probable endonuclease 4 [Source:NCBI gene;Acc:101166169]	412.778	0.0819476	0.076376	1.07295	0.283294	0.676098	398.046	392.064	395.473	363.595	387.098	472.473	418.044	423.282	420.881	487.857	385.2	409.318
ENSORLG00000025835	NA	uncharacterized LOC110014692 [Source:NCBI gene;Acc:110014692]	619.929	-0.764883	0.226779	-3.37281	0.000744051	0.0264283	858.437	848.116	651.732	746.357	932.233	645.986	364.169	622.881	643.321	449.559	440.78	235.577
ENSORLG00000002792	pld1b	phospholipase D1 [Source:NCBI gene;Acc:101175514]	1108.92	-0.204687	0.082521	-2.48042	0.0131227	0.160777	1379.55	1252.32	1223.44	1143.15	1190.35	934.485	1082.02	998.728	1046.79	989.478	903.263	1163.51
ENSORLG00000002793	mpp3a	membrane palmitoylated protein 3 [Source:NCBI gene;Acc:101165236]	62.2155	-0.0116319	0.181997	-0.0639125	0.94904	0.983878	80.7523	73.1938	50.9561	53.4078	57.4783	58.5803	57.9892	70.2998	70.4839	45.7121	50.1055	77.6271
ENSORLG00000002794	tnrc6b	trinucleotide repeat-containing gene 6B protein [Source:NCBI gene;Acc:101163614]	7297.96	0.0654878	0.0349777	1.87227	0.0611686	0.352843	6944.3	7069.89	7071.62	7388.75	6929.11	7390.51	7568.26	7102.29	7062.79	7618.96	7929.4	7499.63
ENSORLG00000002795	mrps17	mitochondrial ribosomal protein S17 [Source:NCBI gene;Acc:101159284]	832.02	0.020723	0.0510593	0.405862	0.684844	0.906409	870.547	776.565	784.701	844.603	843.382	838.896	851.178	892.056	848.181	851.663	813.881	768.581
ENSORLG00000002797	osr2	odd-skipped related transciption factor 2 [Source:NCBI gene;Acc:101164502]	683.179	-0.130427	0.0702396	-1.85689	0.0633267	0.357043	711.76	672.711	726.168	788.506	722.049	662.533	712.421	730.205	651.052	657.744	594.858	568.142
ENSORLG00000002799	znf281a	zinc finger protein 281 [Source:NCBI gene;Acc:101165484]	2551.11	0.0218818	0.0339141	0.645214	0.518789	0.83026	2603.81	2508.95	2618.14	2512.78	2498.62	2443.05	2611.13	2498.95	2586.27	2544.79	2718.13	2468.64
ENSORLG00000002803	NA	E3 ubiquitin-protein ligase RNF19A [Source:NCBI gene;Acc:101158540]	243.154	-0.102594	0.101232	-1.01345	0.310846	0.697198	284.418	266.926	261.482	252.163	212.988	229.705	204.18	210.945	265.811	210.761	253.295	265.169
ENSORLG00000002806	ttc9c	tetratricopeptide repeat domain 9C [Source:NCBI gene;Acc:101159361]	403.605	-0.00646388	0.074591	-0.0866577	0.930944	0.980248	414.651	339.086	404.381	401.837	392.383	476.752	397.939	382.682	398.037	400.818	412.533	422.163
ENSORLG00000002807	nsd3	nuclear receptor binding SET domain protein 3 [Source:NCBI gene;Acc:101156018]	867.955	0.00729014	0.0649759	0.112198	0.910667	0.975191	826.983	845.247	967.838	822.217	831.129	902.847	1005.61	863.255	884.69	833.847	835.916	795.881
ENSORLG00000002808	NA	tripartite motif-containing protein 16 [Source:NCBI gene;Acc:101171197]	261.542	0.0833973	0.117092	0.712237	0.476318	0.810989	259.153	270.375	234.189	215.951	235.32	308.226	208.855	261.83	235.979	284.602	329.517	294.509
ENSORLG00000002810	csnk1e	casein kinase I [Source:NCBI gene;Acc:105356509]	937.812	0.10387	0.0572854	1.8132	0.0698017	0.374122	982.79	936.271	844.793	851.763	891.444	915.121	914.138	927.392	944.314	935.244	1051.32	1059.15
ENSORLG00000002811	tenm4	teneurin transmembrane protein 4 [Source:NCBI gene;Acc:101171508]	1064.94	0.0140282	0.0487343	0.287851	0.773461	0.935633	1142.16	1077.97	1024.28	977.155	1121.72	1014.64	1022.78	1045.44	1074.98	1124.23	1068.91	1085.05
ENSORLG00000002813	letm2	leucine zipper and EF-hand containing transmembrane protein 2 [Source:NCBI gene;Acc:101174432]	1959.53	0.037532	0.0462122	0.812167	0.416696	0.776226	1989.14	1883.38	2150.9	1876.23	1901.06	1801.88	2092.07	1991.87	1944.9	2014.74	1878.71	1989.46
ENSORLG00000002814	plxnb2b	plexin-B2 [Source:NCBI gene;Acc:101169201]	668	-0.172366	0.0679182	-2.53785	0.0111535	0.147083	805.785	661.498	768.684	678.154	680.984	651.744	691.199	600.888	637.802	643.483	575.538	620.244
ENSORLG00000002815	si:dkey-72l14.4	BLOC-1 related complex subunit 6 [Source:NCBI gene;Acc:101158852]	825.429	0.0325177	0.0520673	0.624533	0.532278	0.83839	823.859	837.759	832.733	758.705	867.391	777.434	823.138	823.679	867.386	868.754	756.961	867.345
ENSORLG00000014588	si:dkey-28n18.9	sorting nexin-6 [Source:NCBI gene;Acc:101168453]	175.641	-0.761105	0.103819	-7.33109	2.2828e-13	5.20288e-10	226.268	193.743	226.024	208.757	250.29	219.503	113.831	117.441	133.376	127.935	160.739	129.79
ENSORLG00000002817	NIPSNAP2	protein NipSnap homolog 2 [Source:NCBI gene;Acc:101159691]	2753.6	0.0607776	0.0558701	1.08784	0.276667	0.66925	2778.83	2648.03	2984.17	2690.24	2625.92	2444.8	3067.29	2677.29	2782.53	2618.9	2669.82	3055.37
ENSORLG00000002821	smpd4	sphingomyelin phosphodiesterase 4 [Source:NCBI gene;Acc:101161548]	2388.8	-0.0348117	0.0379799	-0.916584	0.359361	0.738491	2301.02	2343.56	2404.87	2559.02	2338.53	2558.75	2287.89	2301.67	2404.35	2358.98	2453.45	2353.46
ENSORLG00000002823	sema6dl	semaphorin 6D [Source:NCBI gene;Acc:101174408]	2957.6	0.0987211	0.0398731	2.47588	0.0132908	0.161845	2756.75	2813.52	2871.2	2979.35	2836.2	2884.21	3246.79	2970.62	2918.84	3204.59	3147.46	2861.66
ENSORLG00000002825	FAM181B	family with sequence similarity 181 member B [Source:NCBI gene;Acc:101170203]	57.3912	0.28441	0.293855	0.967859	0.333115	0.718282	79.512	38.1971	41.1542	35.8434	55.1102	60.5262	58.1782	83.1789	52.8225	52.7063	106.41	25.0562
ENSORLG00000002826	ptpn2b	tyrosine-protein phosphatase non-receptor type 2 [Source:NCBI gene;Acc:101158780]	1283.03	0.132016	0.0626023	2.1088	0.0349616	0.267843	1090.28	1241.58	1139.64	1202.82	1217.88	1458.56	1326.45	1351.4	1314.27	1338.38	1276.29	1438.82
ENSORLG00000002827	NA	NA	166.653	-0.0100789	0.141617	-0.0711705	0.943262	0.981707	188.446	171.521	189.034	172.869	130.332	150.326	171.192	157.786	184.677	136.466	125.2	221.985
ENSORLG00000002830	TMEM184B	transmembrane protein 184B [Source:NCBI gene;Acc:101163853]	1360.91	-0.193182	0.0666512	-2.8984	0.00375068	0.0793107	1539.03	1588.49	1336.08	1431.71	1300.93	1512.51	1183.33	1164.59	1196.3	1276.03	1367.43	1434.46
ENSORLG00000002833	xpc	XPC complex subunit, DNA damage recognition and repair factor [Source:NCBI gene;Acc:101168367]	602.749	0.113128	0.0624919	1.81029	0.0702507	0.374845	538.562	533.186	635.334	554.549	605.041	609.8	620.503	648.184	583.215	672.714	639.28	592.619
ENSORLG00000002834	appl2	tubulin gamma complex associated protein 6 [Source:NCBI gene;Acc:101169449]	683.228	0.0159742	0.0675962	0.236318	0.813186	0.946974	655.416	624.073	702.58	723.722	678.623	690.76	619.525	620.95	697.597	733.619	785.209	666.668
ENSORLG00000002835	NA	zinc finger protein ubi-d4 [Source:NCBI gene;Acc:101173716]	3002.99	0.0232958	0.0339933	0.685304	0.493152	0.818464	2827.38	2842.94	3149.33	3014.71	2948.08	3092.5	3026.42	3017.73	3050.18	3024.1	2962.97	3079.52
ENSORLG00000024975	hist1h2a11	histone cluster 1 H2A family member 11 [Source:ZFIN;Acc:ZDB-GENE-081205-1]	130.335	-0.753027	0.203563	-3.69923	0.000216256	0.0112863	192.234	237.923	103.644	144.618	153.9	149.3	118.592	86.681	69.075	70.2839	104.319	133.449
ENSORLG00000013633	CDH6	cadherin 6 [Source:NCBI gene;Acc:101175274]	121.091	-0.748547	0.213356	-3.50845	0.000450731	0.0189072	206.745	219.216	118.702	160.023	111.29	93.6938	84.6613	82.3285	95.1193	60.8441	104.322	116.148
ENSORLG00000002842	prcp	prolylcarboxypeptidase [Source:NCBI gene;Acc:101171930]	676.619	0.0450657	0.0610791	0.737824	0.460621	0.80242	667.909	606.734	602.64	708.499	671.351	742.863	688.82	650.339	659.816	726.395	687.347	706.714
ENSORLG00000002843	psmg2	proteasome assembly chaperone 2 [Source:NCBI gene;Acc:101167881]	1297.6	0.0598622	0.0461216	1.29792	0.194314	0.582933	1219.54	1246.58	1295.04	1230.83	1239.05	1394.21	1275	1366.27	1417.88	1271.84	1316.66	1298.33
ENSORLG00000002844	rassf2a	Ras association domain family member 2 [Source:NCBI gene;Acc:101174923]	147.13	0.139093	0.130775	1.06361	0.287507	0.678717	114.841	135.902	119.922	157.706	127.897	184.531	135.94	152.73	166.171	159.517	179.513	130.894
ENSORLG00000002847	eps15l1a	epidermal growth factor receptor substrate 15-like 1 [Source:NCBI gene;Acc:101155415]	1836.39	0.048202	0.0544368	0.885467	0.375905	0.751101	1575.42	1717.38	1869.98	1829.91	1807.82	2037.43	1862.19	1875.23	1826.37	1950.5	1906.77	1777.69
ENSORLG00000002848	retsat	retinol saturase [Source:NCBI gene;Acc:101155933]	1443.11	0.0244395	0.0686096	0.356211	0.721683	0.918475	1515.23	1376.84	1485.34	1415.45	1583.15	1210.41	1611.96	1320.59	1407.12	1465.2	1351.42	1574.64
ENSORLG00000002850	stk24b	serine/threonine kinase 24 [Source:NCBI gene;Acc:101160144]	1366.74	0.0317906	0.0423925	0.749911	0.453308	0.797943	1338.35	1335.33	1431.97	1375.03	1347.24	1279.31	1443.29	1350.96	1351.95	1316.83	1465.05	1365.54
ENSORLG00000002851	zgc:136493	probable 2-ketogluconate reductase [Source:NCBI gene;Acc:101168130]	142.796	0.361895	0.14527	2.4912	0.0127314	0.158708	130.072	119.352	134.888	101.698	102.482	161.795	198.031	171.353	132.134	145.063	186.049	130.631
ENSORLG00000002852	pygb	glycogen phosphorylase B [Source:NCBI gene;Acc:101170949]	999.945	0.161509	0.0907228	1.78024	0.0750363	0.386632	807.795	797.681	910.459	952.87	957.221	1242.02	1036.07	1043.97	1031.28	1178.87	1029.16	1011.94
ENSORLG00000002853	zdhhc24	zinc finger DHHC-type containing 24 [Source:NCBI gene;Acc:101174200]	673.487	-0.100052	0.0837133	-1.19517	0.232019	0.626924	672.05	703.016	761.191	704.366	622.539	718.493	701.855	702.784	718.013	594.578	504.564	678.391
ENSORLG00000002856	anapc10	anaphase promoting complex subunit 10 [Source:NCBI gene;Acc:101167991]	1255.99	-0.0562016	0.0445069	-1.26276	0.206675	0.596137	1303.23	1172.82	1319.64	1226.04	1386.33	1276.86	1228.94	1220.88	1212.53	1237.56	1276.03	1211.01
ENSORLG00000002857	copa	coatomer protein complex subunit alpha [Source:NCBI gene;Acc:101164093]	7581.77	-0.0041674	0.0312331	-0.133429	0.893854	0.970183	7899.89	7716.85	7359.34	7727.96	7599.74	7247.01	7519.22	7458.16	7639.6	7200.84	7823.87	7788.71
ENSORLG00000002858	NA	tubulin alpha chain [Source:NCBI gene;Acc:101171518]	65344.1	-0.00629745	0.0479849	-0.131238	0.895587	0.970183	62056	60121.8	62419.5	67091.5	68969	72268	63976.3	64062.7	66184.6	69181.6	66914	60883.7
ENSORLG00000002859	ncaldb	neurocalcin-delta B [Source:NCBI gene;Acc:101168381]	83.3258	0.0938791	0.165627	0.566812	0.570842	0.858505	74.4598	70.5617	100.912	87.4948	71.4122	78.103	78.0274	58.5728	81.4552	85.4296	101.042	112.44
ENSORLG00000002860	cct6a	chaperonin containing TCP1 subunit 6A [Source:NCBI gene;Acc:101160092]	22799.7	0.0134435	0.0432075	0.311137	0.755696	0.930565	22033.8	22087.7	22022.3	21985.2	22838.2	25198.8	23199.4	24415.2	22602.6	22803.8	23344.3	21065.3
ENSORLG00000002861	arih2	ariadne RBR E3 ubiquitin protein ligase 2 [Source:NCBI gene;Acc:101159099]	4052.72	-0.0287986	0.0305133	-0.943805	0.345269	0.727137	4130.12	3902.03	4259.56	4131.11	4044.62	4089.18	3984.27	3884.51	3965.26	3970.53	4080.32	4191.1
ENSORLG00000002863	ndufc2	NADH dehydrogenase [ubiquinone] 1 subunit C2 [Source:NCBI gene;Acc:101172426]	1095.92	-0.073132	0.0533964	-1.36961	0.17081	0.552856	1178.85	1121.13	1084.1	1085.71	1167.82	1104.29	970.169	1063.92	1176.52	1121.66	994.035	1082.81
ENSORLG00000002865	gtf3c3	general transcription factor IIIC subunit 3 [Source:NCBI gene;Acc:101166411]	1117.97	-0.00717815	0.0483627	-0.148423	0.882009	0.966929	1171.85	1106.76	1150.62	1113.07	1079.61	1098.73	1102.82	1066.22	1065.37	1162.26	1235.4	1062.9
ENSORLG00000002866	si:dkey-49n23.1	semaphorin-3D [Source:NCBI gene;Acc:101171739]	158.476	-0.101617	0.153784	-0.660775	0.508757	0.826718	137.194	151.379	185.808	159.502	181.901	168.345	144.937	174.947	97.7077	164.487	206.971	128.539
ENSORLG00000002867	gspt1	G1 to S phase transition 1 [Source:NCBI gene;Acc:101166665]	15600.6	0.0386806	0.0367568	1.05234	0.292644	0.682454	15037.2	14847.1	15805.7	15147.6	14756.3	16758.8	16300.9	16378.5	15581.1	15861.3	15715.7	15017.1
ENSORLG00000002869	ctns	cystinosin, lysosomal cystine transporter [Source:NCBI gene;Acc:101155673]	7855.85	-0.0110741	0.0754493	-0.146775	0.883309	0.967288	8485.98	7933.02	7896.01	8579.56	8394.36	6025.66	7933.88	7199.48	7769.93	8008.08	7297.87	8746.41
ENSORLG00000002870	nmt1a	glycylpeptide N-tetradecanoyltransferase 1 [Source:NCBI gene;Acc:101156172]	5557.39	0.00915385	0.0419267	0.21833	0.827172	0.951788	5216.7	5252.85	5263.14	5786.04	5652.98	6071.91	5487.12	5618.88	5421.14	5500.97	5829.99	5587.02
ENSORLG00000002871	trappc13	trafficking protein particle complex 13 [Source:NCBI gene;Acc:101156104]	696.478	0.0548562	0.059997	0.914315	0.360552	0.738492	726.711	729.262	654.329	671.335	643.264	671.215	650.043	777.925	696.459	726.79	662.894	747.507
ENSORLG00000002873	sumf2	sulfatase modifying factor 2 [Source:NCBI gene;Acc:105355577]	341.013	-0.191084	0.0792253	-2.4119	0.0158695	0.176996	398.684	382.8	346.53	335.482	387.194	331.965	338.059	330.247	319.018	344.069	268.756	309.351
ENSORLG00000002875	abce1	ATP binding cassette subfamily E member 1 [Source:NCBI gene;Acc:101168245]	17090.8	0.0270353	0.0492588	0.548841	0.583115	0.864213	16825.7	15726.2	16760.5	16316.8	16558	19402.2	18240.7	17781	16922	17633.1	16878.3	16044.5
ENSORLG00000002876	ELOVL6	elongation of very long chain fatty acids protein 6 [Source:NCBI gene;Acc:101172187]	1100.29	-0.209839	0.0928852	-2.25912	0.023876	0.221819	1326.65	1225.27	1167.18	1134.03	1261.91	967.196	1253.24	990.248	1023.38	914.923	838	1101.45
ENSORLG00000002877	rsl1d1	ribosomal L1 domain containing 1 [Source:NCBI gene;Acc:101166909]	7822.36	0.0213352	0.0440712	0.484107	0.62831	0.883011	7815.37	7774.31	7382.29	7394.62	7807.43	8418.75	8265.26	8477.68	7874.82	7839.52	7460.76	7357.56
ENSORLG00000002885	TNIK	TRAF2 and NCK-interacting protein kinase [Source:NCBI gene;Acc:101166259]	1729.52	-0.127933	0.0525414	-2.4349	0.0148957	0.172466	1955.3	1828.92	1743.48	1741.35	1852.18	1713.06	1544.91	1546.14	1563.01	1717.92	1750.01	1797.97
ENSORLG00000002886	dmxl2	Dmx like 2 [Source:NCBI gene;Acc:101172144]	149.622	0.126739	0.103279	1.22715	0.219766	0.611251	147.853	137.193	145.019	173.946	117.796	135.261	159.262	150.225	147.441	166.363	159.961	155.14
ENSORLG00000002887	appl2	adaptor protein, phosphotyrosine interacting with PH domain and leucine zipper 2 [Source:NCBI gene;Acc:101156889]	439.202	0.0256747	0.0668795	0.383894	0.701057	0.910885	436.74	472.36	450.982	427.962	428.568	391.278	401.242	423.29	479.271	434.415	460.39	463.924
ENSORLG00000002890	plcd3a	phospholipase C delta 3 [Source:NCBI gene;Acc:101166226]	76.0144	0.165748	0.144335	1.14836	0.250819	0.646125	89.4185	56.0173	71.1383	65.4483	70.2065	78.073	88.797	74.7028	73.672	72.6582	84.4196	87.6214
ENSORLG00000002893	abhd11	abhydrolase domain containing 11 [Source:NCBI gene;Acc:101163682]	64.902	0.166791	0.147106	1.13382	0.256872	0.650662	60.5781	63.695	61.7314	66.4079	58.8792	54.5106	58.9301	67.0757	68.0784	59.9853	80.0019	78.9502
ENSORLG00000025276	NA	NA	49.1067	-0.744613	0.194019	-3.83784	0.000124121	0.00746526	59.8385	74.9985	52.5716	57.0226	65.0685	58.516	25.7478	36.3732	44.0324	38.7885	49.8151	26.5079
ENSORLG00000002903	pola2	DNA polymerase alpha 2, accessory subunit [Source:NCBI gene;Acc:101160173]	1839.71	0.0340678	0.0484528	0.703113	0.481985	0.813722	1698.65	1807.37	1770.75	1705.95	1849.23	2080.82	1820.63	1917.9	1892.61	1841.86	1850.58	1840.19
ENSORLG00000002905	NA	transcription factor TFIIIB component B'' homolog [Source:NCBI gene;Acc:101173800]	881.616	-0.013375	0.069477	-0.19251	0.847343	0.958311	789.936	853.085	814.303	916.588	977.972	966.322	913.105	876.431	791.236	952.479	929.59	798.339
ENSORLG00000002906	mdh1	malate dehydrogenase 1 [Source:NCBI gene;Acc:100302445]	6790.65	0.0342093	0.0353782	0.966959	0.333564	0.718572	6457.45	6610.94	6650.22	6629.46	6649.16	7267.31	6829.65	6819.29	6922.98	6827.39	7283.78	6540.14
ENSORLG00000002909	grhl2b	grainyhead-like protein 2 homolog [Source:NCBI gene;Acc:101159028]	918.8	0.14922	0.0537792	2.77468	0.00552568	0.100607	904.748	845.548	872.574	923.751	836.88	843.364	978.039	942.149	1027.4	885.658	914.849	1050.64
ENSORLG00000002910	eif6	eukaryotic translation initiation factor 6 [Source:NCBI gene;Acc:101161794]	7822.11	-0.0135217	0.0376186	-0.359442	0.719264	0.917874	7683.09	7916.03	7573.86	7743.49	7837.47	8403.7	7872.15	8210.58	7969.81	7920.1	7523.28	7211.77
ENSORLG00000002911	NA	thiosulfate:glutathione sulfurtransferase [Source:NCBI gene;Acc:101160420]	607.141	-0.144255	0.0817022	-1.76562	0.0774591	0.392171	583.714	669.967	674.256	687.931	573.853	634.145	694.232	592.99	560.751	549.909	579.435	484.515
ENSORLG00000002914	impdh2	inosine monophosphate dehydrogenase 2 [Source:NCBI gene;Acc:110015337]	5778.43	0.0778879	0.0424655	1.83415	0.0666321	0.365648	5419.92	5398.11	5499.18	5489.79	5943.59	5992.12	6139.06	6150.78	5895.88	6232.3	5694.47	5485.93
ENSORLG00000002916	rpl22l1	ribosomal protein L22 like 1 [Source:NCBI gene;Acc:101155233]	7453.89	0.000397122	0.07337	0.00541259	0.995681	0.998895	7654.88	7394.17	6811.81	7196.47	8131.17	7530.63	7780.99	8502.84	7369.28	7826.52	7473.02	5774.94
ENSORLG00000002917	si:ch1073-303k11.2	si:ch1073-303k11.2 [Source:ZFIN;Acc:ZDB-GENE-141216-99]	79.2281	0.00430485	0.140927	0.0305466	0.975631	0.992678	69.4055	69.6241	99.0289	72.6646	76.3697	87.1443	65.2632	80.2447	86.0604	80.8782	83.0186	81.035
ENSORLG00000002918	znf706	zinc finger protein 706 [Source:NCBI gene;Acc:101168632]	516.554	-0.12333	0.065206	-1.89138	0.0585734	0.344809	606.999	525.09	510.25	555.006	524.375	507.665	465.848	450.903	535.524	506.535	507.494	502.962
ENSORLG00000002919	NA	PH and SEC7 domain-containing protein 1 [Source:NCBI gene;Acc:101166656]	952.659	-0.243344	0.104234	-2.3346	0.0195643	0.199243	1095.11	1051.2	1025.04	1007.23	1181.94	834.573	769.536	897.892	1081.58	822.441	987.854	677.513
ENSORLG00000002923	NA	calreticulin [Source:NCBI gene;Acc:101160304]	8549.91	0.136355	0.0483615	2.8195	0.0048099	0.0916092	8384.24	8780.72	7925.46	7996.25	8410.26	7375.66	8041.89	9014.01	9229.59	9046.14	8856.99	9537.71
ENSORLG00000002924	dalrd3	DALR anticodon binding domain containing 3 [Source:NCBI gene;Acc:101168866]	333.648	-0.00089315	0.0776366	-0.0115042	0.990821	0.997431	321.743	313.929	369.512	352.804	287.001	357.429	367.119	342.249	316.929	335.271	308.926	330.86
ENSORLG00000002926	cpped1	calcineurin like phosphoesterase domain containing 1 [Source:NCBI gene;Acc:101167152]	636.127	-0.0727891	0.0624207	-1.16611	0.243572	0.639365	717.716	605.666	617.629	666.616	687.854	616.335	595.261	636.356	614.523	569.15	682.164	624.249
ENSORLG00000002927	NCSTN	nicastrin [Source:NCBI gene;Acc:101163847]	965.728	0.0151217	0.0460384	0.328458	0.742565	0.925837	990.071	955.306	926.092	1023.31	917.97	949.2	981.611	941.387	940.701	930.262	1015.94	1016.89
ENSORLG00000002933	NA	metadherin [Source:NCBI gene;Acc:101165500]	8010.02	0.076067	0.0299548	2.5394	0.0111044	0.147083	7823.53	7963.36	7870.7	7785.2	7433.55	7914.33	8395.74	8467.71	8470.34	8045.47	8177.26	7773.08
ENSORLG00000002935	NA	NA	112.092	-0.121354	0.191315	-0.634316	0.525874	0.833997	155.735	94.1207	118.5	127.468	111.459	93.2014	97.1268	83.1189	103.41	99.1833	85.1851	176.6
ENSORLG00000002936	dab2	DAB adaptor protein 2 [Source:NCBI gene;Acc:101174036]	245.109	-0.149154	0.139154	-1.07186	0.283784	0.676168	293.382	285.542	199.926	289.896	225.643	250.431	163.056	228.196	207.407	254.33	304.764	238.733
ENSORLG00000002937	pcna	proliferating cell nuclear antigen [Source:NCBI gene;Acc:101155033]	22251.9	-0.0162106	0.0395237	-0.410149	0.681697	0.905459	20925.9	20984.5	22425.7	22548.8	23189.3	24194.3	22137	23143.2	21885.2	21939.9	22563.2	21086.4
ENSORLG00000011728	nme3	NME/NM23 nucleoside diphosphate kinase 3 [Source:NCBI gene;Acc:101158025]	147.313	-0.738066	0.17975	-4.10608	4.02431e-05	0.0033353	240.113	184.299	146.825	167.529	132.77	233.399	84.4002	84.083	120.728	128.372	95.7391	149.497
ENSORLG00000002942	nfkb2	nuclear factor kappa B subunit 2 [Source:NCBI gene;Acc:101166900]	516.367	-0.170035	0.072206	-2.35486	0.0185297	0.192842	566.654	490.843	559.579	597.769	555.985	510.418	494.637	458.138	492.717	466.128	439.837	563.698
ENSORLG00000002946	pex19	peroxisomal biogenesis factor 19 [Source:NCBI gene;Acc:101164504]	1599.39	0.00838353	0.047536	0.176362	0.86001	0.960833	1631.44	1570.54	1522.1	1528.05	1668.26	1652.09	1605.83	1764.91	1602.94	1641.7	1496.17	1508.62
ENSORLG00000002947	NA	shieldin complex subunit 2 [Source:NCBI gene;Acc:101167145]	150.228	-0.0559738	0.134516	-0.416112	0.677328	0.90461	194.822	179.184	163.712	146.491	111.42	120.955	145.934	153.166	147.936	130.806	141.193	167.121
ENSORLG00000002948	ercc4	ERCC excision repair 4, endonuclease catalytic subunit [Source:NCBI gene;Acc:101167401]	787.93	-0.0779277	0.0477687	-1.63135	0.102816	0.446478	830.567	805.311	761.909	785.291	834.353	838.414	727.961	786.779	778.792	789.466	785.107	731.215
ENSORLG00000002950	fam83c	protein FAM83C [Source:NCBI gene;Acc:101171986]	378.841	-0.132912	0.0687957	-1.93198	0.0533621	0.331092	418.625	383.651	386.301	387.518	397.44	404.587	340.455	355.124	350.466	368.186	335.915	417.828
ENSORLG00000002951	NA	polyhomeotic-like protein 3 [Source:NCBI gene;Acc:101166753]	244.022	-0.270253	0.0922597	-2.92926	0.00339767	0.0754272	266.296	218.34	263.331	310.555	271.375	271.926	233.221	192.237	239.036	218.318	227.634	215.993
ENSORLG00000002952	wdr6	WD repeat domain 6 [Source:NCBI gene;Acc:101169360]	779.122	-0.050964	0.0505075	-1.00904	0.312956	0.698652	802.715	815.662	786.224	700.611	845.208	808.067	764.162	770.697	754.223	778.807	778.561	744.533
ENSORLG00000002953	nfatc4	nuclear factor of activated T cells 4 [Source:NCBI gene;Acc:101164749]	306.092	0.0830554	0.101261	0.820209	0.412097	0.771796	249.548	290.732	319.587	335.749	295.248	292.355	313.851	251.858	289.112	348.088	376.169	310.804
ENSORLG00000002958	rad54l	RAD54 like [Source:NCBI gene;Acc:101160723]	3139.71	0.0500413	0.0355086	1.40927	0.158755	0.536739	3145.72	3232.22	2958.54	2937.87	3122.68	3116.62	3234.89	3295.52	3250.17	3251.85	3101.99	3028.47
ENSORLG00000002959	mettl27	methyltransferase like 27 [Source:NCBI gene;Acc:101164667]	296.918	-0.0567522	0.103029	-0.550838	0.581744	0.863596	355.076	324.941	319.377	245.991	313.179	256.676	290.004	281.12	297.011	256.73	274.491	348.426
ENSORLG00000002961	c9	complement C9 [Source:NCBI gene;Acc:101156511]	76.644	-0.222798	0.242493	-0.918781	0.35821	0.737847	130.789	98.9065	54.8439	66.6216	67.9056	75.7971	54.1186	54.8786	50.4733	96.2495	64.3048	104.839
ENSORLG00000002962	uqcc1	ubiquinol-cytochrome-c reductase complex assembly factor 1 [Source:NCBI gene;Acc:101162280]	3559.97	-0.0112871	0.0418652	-0.269605	0.787464	0.939021	3375.93	3393.01	3503.95	3674.2	3721.62	3779.36	3554.87	3734.18	3669.91	3414.22	3583.63	3314.75
ENSORLG00000002964	szl	secreted frizzled-related protein 5 [Source:NCBI gene;Acc:101157691]	2746.68	-0.0768957	0.0677955	-1.13423	0.256698	0.650627	3063.92	2808.58	2692.46	2861.98	2654.63	2835.7	2515.92	2555.23	3140.97	2287.64	2621.09	2922.08
ENSORLG00000002965	zgc:152830	putative aminopeptidase W07G4.4 [Source:NCBI gene;Acc:101154783]	16410.6	0.0514815	0.0510325	1.0088	0.313071	0.698751	16625.2	15634.9	16061.2	16730.2	16207.3	15446.3	16169.4	15464.2	17828.6	14982.7	17161.5	18616.2
ENSORLG00000002967	gas1b	growth arrest-specific 1b [Source:ZFIN;Acc:ZDB-GENE-050302-79]	279.429	0.125022	0.0887571	1.40858	0.158958	0.536744	233.831	253.585	263.342	265.798	290.32	298.673	272.663	343.662	261.075	273.253	300.304	296.639
ENSORLG00000002971	DNAH10	dynein axonemal heavy chain 10 [Source:NCBI gene;Acc:101170214]	78.1141	0.134404	0.143717	0.935197	0.349687	0.731075	75.308	80.3566	91.6876	63.5289	56.6057	78.1806	81.818	72.9045	88.6104	87.1547	88.6218	72.5924
ENSORLG00000002973	zgc:152774	MORC family CW-type zinc finger protein 3-like [Source:NCBI gene;Acc:101175172]	79.1751	0.187201	0.142443	1.31421	0.188775	0.57642	64.6285	67.9675	90.9857	70.9604	67.8876	81.7087	87.5465	71.9543	76.3933	78.9658	92.1157	98.9867
ENSORLG00000002974	vps54	VPS54 subunit of GARP complex [Source:NCBI gene;Acc:101174160]	664.036	0.137605	0.0571727	2.40683	0.0160917	0.17794	590.367	641.665	611.895	628.658	617.09	707.156	702.432	630.848	708.378	736.47	693.014	700.452
ENSORLG00000002975	AIFM2	apoptosis-inducing factor 2 [Source:NCBI gene;Acc:101167894]	1116.68	-0.250152	0.100646	-2.48548	0.0129377	0.160084	1414.74	1404.77	1080.47	1310.58	1086.84	980.055	1045.99	988.134	866.678	937.839	1047.36	1236.7
ENSORLG00000002976	fndc3a	fibronectin type III domain containing 3A [Source:NCBI gene;Acc:101170945]	1263.61	0.0454354	0.0531767	0.854423	0.392871	0.762458	1229.73	1270.12	1321.47	1237.52	1143.39	1259.66	1441.05	1204.34	1229.94	1281.21	1319.71	1225.18
ENSORLG00000002977	mrtfba	myocardin related transcription factor B [Source:NCBI gene;Acc:101164597]	116.95	0.0980871	0.165685	0.592008	0.553845	0.849625	112.755	143.807	141.403	93.6169	102.622	82.3408	128.165	105.591	91.308	109.112	140.261	152.421
ENSORLG00000002980	pmt	phosphoethanolamine N-methyltransferase [Source:NCBI gene;Acc:101161165]	54.6637	-0.0489246	0.278546	-0.175643	0.860575	0.96089	31.8386	40.5094	70.3278	38.1478	81.668	71.8375	54.9821	43.5488	36.2866	88.8924	60.3957	37.5299
ENSORLG00000002981	sdc4	syndecan-4 [Source:NCBI gene;Acc:101162518]	1211.41	0.0101081	0.0529386	0.190941	0.848572	0.958813	1203.9	1270.34	1212.89	1213.95	1104.71	1232.76	1151.13	1198.35	1242.92	1099.95	1314.83	1291.22
ENSORLG00000002982	FAHD2A	fumarylacetoacetate hydrolase domain-containing protein 2 [Source:NCBI gene;Acc:101155277]	723.91	0.0341821	0.0751485	0.454861	0.64921	0.892658	781.221	754.842	716.82	720.188	746.613	569.797	703.562	678.523	757.265	706.044	720.734	831.317
ENSORLG00000002983	NA	uncharacterized LOC100049342 [Source:NCBI gene;Acc:100049342]	36.8184	0.264139	0.29488	0.895753	0.370385	0.745952	56.1704	27.4531	29.2285	15.2027	28.3983	44.2043	31.245	53.4966	40.3867	53.1752	22.7596	40.1008
ENSORLG00000002986	NA	desmoglein-2 [Source:NCBI gene;Acc:101156641]	138.829	-0.0587108	0.147666	-0.397592	0.690931	0.908629	180.597	152.134	118.943	153.304	121.809	121.52	96.8238	123.975	136.513	168.885	142.447	148.995
ENSORLG00000002989	scg3	secretogranin III [Source:NCBI gene;Acc:101175138]	106.47	0.140349	0.165124	0.84996	0.395347	0.762637	113.356	117.377	113.262	115.281	77.8368	69.4726	125.299	84.2183	99.269	123.433	99.464	139.376
ENSORLG00000002992	peli1a	E3 ubiquitin-protein ligase pellino homolog 1 [Source:NCBI gene;Acc:101169661]	1957.43	-0.0577386	0.0535705	-1.07781	0.28112	0.673931	2033.37	2265.68	1997.53	1838.23	1986.35	1856.98	1940	1924.61	1931.87	1900.29	1766.73	2047.55
ENSORLG00000002993	slc10a7	solute carrier family 10 member 7 [Source:NCBI gene;Acc:101168494]	1039.55	0.0096841	0.0717637	0.134944	0.892656	0.970183	1114.4	954.674	1084.99	982.384	1096.36	983.258	1044.41	865.8	1084.3	1028.53	1029.77	1205.68
ENSORLG00000002994	mid2	midline 2 [Source:NCBI gene;Acc:101175413]	112.781	-0.109597	0.130241	-0.841496	0.40007	0.764742	123.028	111.346	115.22	92.5335	131.082	129.316	109.653	98.8577	93.0172	106.484	140.965	101.864
ENSORLG00000002995	entpd6	ectonucleoside triphosphate diphosphohydrolase 6 [Source:NCBI gene;Acc:101173329]	2109.84	-0.018501	0.0349968	-0.52865	0.597048	0.869441	2233.37	2127.71	2054.01	2166.03	2086.72	2072.65	2137.27	2041.2	2144.67	2158.02	2004.4	2091.99
ENSORLG00000002997	fbp1b	fructose-1,6-bisphosphatase 1 [Source:NCBI gene;Acc:101156992]	10620	-0.105074	0.0574991	-1.8274	0.0676402	0.368664	12249.7	12008.6	10208.2	10911.5	10262.7	10394.4	9831.31	9873.46	9430.04	10210.4	10839.8	11219.8
ENSORLG00000003000	cul1a	cullin 1 [Source:NCBI gene;Acc:101155471]	4625.35	0.0618617	0.0297991	2.07596	0.0378976	0.280547	4351.6	4713.44	4460.51	4617.41	4597.87	4416.22	4737.01	4934.77	4621.22	4628.27	4699.23	4726.68
ENSORLG00000003001	rcbtb2	RCC1 and BTB domain containing protein 2 [Source:NCBI gene;Acc:101173400]	640.013	0.140711	0.0609122	2.31006	0.020885	0.206709	650.826	579.232	659.432	522.349	626.654	615.109	708.283	652.261	657.427	664.843	668.871	674.863
ENSORLG00000003002	mettl17	methyltransferase like 17 [Source:NCBI gene;Acc:101165423]	877.957	-0.0260903	0.0514073	-0.507521	0.611789	0.875887	892.505	865.199	834.007	924.662	898.841	900.994	846.799	894.568	853.053	938.89	897.743	788.225
ENSORLG00000003003	gpat2	glycerol-3-phosphate acyltransferase 2, mitochondrial [Source:NCBI gene;Acc:101156981]	145.231	-0.252015	0.243616	-1.03448	0.300914	0.68907	178.831	269.112	116.985	147.811	150.525	83.0514	109.438	177.727	184.747	109.963	130.815	83.7648
ENSORLG00000003005	b4galt6	beta-1,4-galactosyltransferase 6 [Source:NCBI gene;Acc:101160972]	2200.49	0.0873951	0.0619988	1.40963	0.15865	0.536739	2042.63	1962.83	2129.75	2164.37	2089.35	2418.51	2466.24	2374.31	1972.97	2412.3	2216.96	2155.63
ENSORLG00000003008	pabpc1b	polyadenylate-binding protein 1-like [Source:NCBI gene;Acc:101169122]	2039.17	-0.0446166	0.0466817	-0.955762	0.339192	0.721939	2118.35	2074.41	2209.2	2007.47	1826.46	2185.37	1994.93	1994.38	2047.86	1967.83	1939.77	2104.04
ENSORLG00000003009	ubr5	ubiquitin protein ligase E3 component n-recognin 5 [Source:NCBI gene;Acc:101165756]	5896.39	0.000469284	0.0261475	0.0179476	0.985681	0.995202	5883.78	6025.8	5944.5	5998.47	5700.56	5812.23	5780.53	5904.62	6158.79	5781.2	5842.73	5923.5
ENSORLG00000003011	nf2b	merlin [Source:NCBI gene;Acc:101162621]	1855.77	-0.0837952	0.0495676	-1.69052	0.090928	0.424237	1992.79	1960.11	1871.94	1900.9	1985.55	1744.8	1868.55	1727.08	1655.47	1812.62	1980.32	1769.17
ENSORLG00000003013	lpar6a	lysophosphatidic acid receptor 6a [Source:ZFIN;Acc:ZDB-GENE-061013-343]	720.771	-0.0156596	0.0545326	-0.287161	0.773989	0.935633	686.336	709.813	730.991	732.189	786.523	702.456	683.816	705.473	708.116	768.376	765.495	669.663
ENSORLG00000003018	nell2a	neural EGFL like 2 [Source:NCBI gene;Acc:101157937]	100.016	0.211408	0.166504	1.26969	0.204197	0.592698	83.3802	122.599	101.688	100.166	95.221	52.0913	102.617	120.075	100.517	124.518	88.4507	108.867
ENSORLG00000003019	LHFPL6	LHFPL tetraspan subfamily member 6 [Source:NCBI gene;Acc:101173878]	967.56	-0.0629627	0.0525198	-1.19884	0.230591	0.625126	1071.58	1001.73	894.82	1046.15	973.268	944.669	969.44	902.131	984.122	972.991	900.298	949.518
ENSORLG00000003023	parp2	poly(ADP-ribose) polymerase 2 [Source:NCBI gene;Acc:101165670]	984.475	-0.102948	0.0667517	-1.54226	0.123011	0.484385	920.744	950.106	1009.71	993.405	1063.68	1182.77	845.682	912.456	1028.7	971.8	937.718	996.927
ENSORLG00000003025	NA	Krueppel-like factor 10 [Source:NCBI gene;Acc:101166161]	58.8235	-0.0669736	0.216973	-0.308672	0.757571	0.931238	74.5281	48.9948	90.8601	37.9503	62.6384	45.7801	58.1837	47.2719	69.1157	53.6542	46.3485	70.5561
ENSORLG00000003028	NA	equilibrative nucleoside transporter 2 [Source:NCBI gene;Acc:101174399]	107.03	-0.0628336	0.13845	-0.453834	0.649948	0.892984	131.175	125.501	105.464	110.397	99.0328	82.8846	94.5634	116.207	119.534	86.0056	96.3526	117.246
ENSORLG00000003030	apmap	adipocyte plasma membrane associated protein [Source:NCBI gene;Acc:101173572]	4010.56	0.0230146	0.0426246	0.539937	0.589241	0.866765	3913.72	3952.17	3732.18	3724.33	4153.47	4402.71	4124.59	4092.8	4013.32	4112.25	4026.29	3878.87
ENSORLG00000003033	zgc:66427	E3 ubiquitin-protein ligase znrf1 [Source:NCBI gene;Acc:101166334]	949.964	0.0170225	0.051566	0.330112	0.741316	0.925224	966.367	946.198	869.392	953.77	1007.64	922.947	896.892	1017.79	1019.76	920.027	955.06	923.722
ENSORLG00000003034	bmpr2a	bone morphogenetic protein receptor type 2 [Source:NCBI gene;Acc:101167856]	938.522	-0.0247413	0.0634774	-0.389765	0.69671	0.909982	989.686	1010.95	923.904	863.788	848.677	1040.97	918.197	866.053	875.841	991.768	1013.09	919.345
ENSORLG00000003036	LIX1L	limb and CNS expressed 1 like [Source:NCBI gene;Acc:101159517]	391.974	0.0968023	0.0705797	1.37153	0.170209	0.551959	359.645	418.523	388.59	361.883	344.441	397.544	391.402	397.483	380.637	385.468	446.291	431.786
ENSORLG00000003037	TMEM184C	transmembrane protein 184C [Source:NCBI gene;Acc:101168743]	395.851	-0.068302	0.0964597	-0.708088	0.47889	0.812931	422.682	395.423	343.631	391.382	415.538	463.55	361.518	338.085	384.558	466.533	432.48	334.832
ENSORLG00000003039	lgalsla	galectin-related protein [Source:NCBI gene;Acc:101169908]	83.3953	-0.054032	0.186926	-0.289055	0.772539	0.935633	74.5224	89.8706	63.3476	120.235	84.7768	75.9426	68.7314	66.0161	119.956	82.7289	89.9901	64.6256
ENSORLG00000003045	tmod2	tropomodulin 3 [Source:NCBI gene;Acc:101175631]	1877.07	0.0347677	0.0430675	0.807283	0.419503	0.777107	1852.63	1878.55	1880.88	1810.79	1783.69	1918.14	1860.94	1880.89	1780.75	1823.71	1973.06	2080.81
ENSORLG00000003048	mala	myelin and lymphocyte protein [Source:NCBI gene;Acc:101170152]	1528.06	-0.116933	0.092288	-1.26704	0.205141	0.594168	1731.56	1610.13	1762.9	1641.14	1556.41	1236.24	1579.96	1381.93	1586.23	1273.27	1255.02	1721.92
ENSORLG00000003049	fam117ba	family with sequence similarity 117 member B [Source:NCBI gene;Acc:105355725]	36.3697	0.267135	0.2027	1.31788	0.187543	0.575161	35.8091	38.1776	39.2027	27.3575	22.5248	34.5277	39.14	40.74	38.4229	49.9995	31.6157	38.9195
ENSORLG00000003057	NA	myogenesis-regulating glycosidase [Source:NCBI gene;Acc:101157703]	330.789	-0.0617007	0.091253	-0.67615	0.498946	0.821365	315.617	391.825	369.185	320.828	324.853	303.279	299.898	309.934	331.46	321.45	289.786	391.359
ENSORLG00000003058	sdf2	stromal cell-derived factor 2 [Source:NCBI gene;Acc:101163102]	1190.3	-0.064479	0.0572066	-1.12712	0.25969	0.653688	1222.91	1207.5	1263.87	1194.88	1222.31	1192.26	1269.87	1181.19	1180.53	1074.11	1010.14	1264.02
ENSORLG00000003062	sf3b4	splicing factor 3b subunit 4 [Source:NCBI gene;Acc:101159759]	10244.5	-0.10701	0.0442599	-2.41776	0.0156163	0.175778	9626.5	9864.47	10980.2	10836.4	11070.7	11373.3	10167.4	10167.6	9724.77	9945.64	9825.05	9352.28
ENSORLG00000003063	prkar2aa	cAMP-dependent protein kinase type II-alpha regulatory subunit [Source:NCBI gene;Acc:101159349]	2424.56	0.0149878	0.0389292	0.385001	0.700237	0.91075	2344.62	2343.29	2440.13	2496.75	2500.61	2344.76	2379.54	2368.85	2395.12	2322.73	2594.2	2564.06
ENSORLG00000003064	leo1	LEO1 homolog, Paf1/RNA polymerase II complex component [Source:NCBI gene;Acc:101154930]	5007.45	0.0338071	0.043261	0.781469	0.434527	0.785395	4699.86	5006.59	4936.25	4618.3	4907.68	5530.04	5217.31	5224.62	4941.22	5119.27	4824.52	5063.76
ENSORLG00000003066	ezh2	enhancer of zeste 2 polycomb repressive complex 2 subunit [Source:NCBI gene;Acc:100125823]	6800.73	0.0266683	0.0325386	0.819588	0.412451	0.771796	6735.47	6994.77	6495.16	6708.35	6813.85	6678.79	6897.87	7168.2	6752.34	6876.54	7089.44	6398.02
ENSORLG00000003069	azin1a	antizyme inhibitor 1 [Source:NCBI gene;Acc:101166413]	504.813	0.0974644	0.0703888	1.38466	0.166157	0.546654	492.625	430.197	547.465	495.497	442.305	517.687	512.812	489.412	518.933	501.971	530.638	578.21
ENSORLG00000003071	lcmt1	leucine carboxyl methyltransferase 1 [Source:NCBI gene;Acc:101171444]	415.623	0.0966245	0.0879449	1.09869	0.271902	0.665341	435.854	440.633	466.633	339.993	342.214	383.235	407.54	433.388	403.176	480.704	431.03	423.07
ENSORLG00000003072	slc4a4b	electrogenic sodium bicarbonate cotransporter 1-like [Source:NCBI gene;Acc:101175009]	187.074	-0.0813397	0.129716	-0.627058	0.530621	0.837343	243.217	200.897	184.14	177.112	216.786	130.179	151.291	183.294	182.083	177.328	198.942	199.618
ENSORLG00000003073	ddx10	DEAD-box helicase 10 [Source:NCBI gene;Acc:101161476]	735.838	0.132965	0.0581652	2.28598	0.0222552	0.213762	712.785	749.049	728.841	744.818	599.366	671.781	776.277	773.05	756.463	727.855	804.843	784.931
ENSORLG00000003074	ical1	islet cell autoantigen 1 like [Source:NCBI gene;Acc:101168103]	120.272	0.0706035	0.118538	0.595618	0.551431	0.849	111.138	116.112	143.236	104.178	99.5642	128.867	124.118	128.573	111.138	110.841	129.666	135.834
ENSORLG00000003076	msh3	mutS homolog 3 [Source:NCBI gene;Acc:101156254]	508.644	0.0335754	0.0656981	0.511057	0.609311	0.875583	496.145	548.81	497.904	527.04	477.92	466.301	496.404	518.022	475.665	583.817	520.499	495.202
ENSORLG00000003079	klhl4	kelch-like protein 4 [Source:NCBI gene;Acc:101161734]	2304.5	-0.0186437	0.0741577	-0.251406	0.8015	0.942354	2272.88	2530.3	2126.95	2082.43	2576.42	2330.66	2519.2	2635.18	2199.09	2299.12	2091.99	1989.79
ENSORLG00000003080	pex6	peroxisomal biogenesis factor 6 [Source:NCBI gene;Acc:101175128]	835.238	-0.0276308	0.0830582	-0.332668	0.739385	0.924355	895.953	998.347	801.355	773.57	825.577	761.71	778.553	995.429	821.746	793.91	849.271	727.435
ENSORLG00000003081	foxp1b	forkhead box protein P1-B [Source:NCBI gene;Acc:101173216]	1069.86	0.108004	0.0814595	1.32586	0.184885	0.570656	939.762	942.49	1035.09	1068.86	1104.15	1088.69	997.488	1091.91	1032.78	1217.42	1354.73	964.915
ENSORLG00000003082	mapk6	mitogen-activated protein kinase 6 [Source:NCBI gene;Acc:101155337]	10351.9	0.000220201	0.0390215	0.00564305	0.995498	0.998895	9876.71	10031.2	10876	10373.7	10899.1	10054.4	10877.1	10403.4	10054.2	9964.99	9856.25	10956
ENSORLG00000003085	zdhhc4	zinc finger DHHC-type containing 4 [Source:NCBI gene;Acc:101166087]	996.183	0.020117	0.0505435	0.398013	0.690621	0.90862	1051.17	932.285	914.607	981.292	1049.78	1012.03	991.904	1013.67	999.548	1034.06	925.666	1048.18
ENSORLG00000003087	NA	NA	497.89	-0.26364	0.140831	-1.87202	0.0612035	0.352843	571.278	518.309	493.092	450.157	484.336	744.826	628.868	426.016	394.042	432.832	338.258	492.664
ENSORLG00000003089	pgp	phosphoglycolate phosphatase [Source:NCBI gene;Acc:101171702]	255.705	-0.0148882	0.110357	-0.134909	0.892684	0.970183	273.447	218.075	225.36	256.048	303.974	267.873	280.432	295.299	272.684	237.646	197.435	240.193
ENSORLG00000003093	cog6	component of oligomeric golgi complex 6 [Source:NCBI gene;Acc:101174119]	677.411	0.0133929	0.0595296	0.224978	0.821996	0.950194	729.523	646.698	663.209	650.954	636.926	717.484	673.334	726.86	710.951	601.956	691.839	679.2
ENSORLG00000003095	zgc:113054	uncharacterized LOC101163242 [Source:NCBI gene;Acc:101163242]	218.79	-0.0567841	0.0933556	-0.608256	0.543018	0.844401	230.841	228.359	242.305	197.709	251.944	189.239	210.832	205.629	198.312	235.964	232.552	201.797
ENSORLG00000003098	supt6h	SPT6 homolog, histone chaperone and transcription elongation factor [Source:NCBI gene;Acc:101164914]	7139.11	-0.0192852	0.0284992	-0.676692	0.498601	0.821194	7077.89	7116.72	7172.66	7433.09	7114.71	7202.15	7049.81	6983.77	6965.21	6883.42	7564.69	7105.2
ENSORLG00000003099	hyal3	hyaluronidase-3 [Source:NCBI gene;Acc:101159583]	53.9957	-0.249507	0.176418	-1.4143	0.157275	0.535538	48.93	75.4727	53.4068	63.7398	67.9376	41.9302	42.074	53.0804	43.972	54.3994	52.2263	50.7791
ENSORLG00000003104	NA	SH3 domain-containing protein 19 [Source:NCBI gene;Acc:101175352]	716.447	-0.0708627	0.0595542	-1.18988	0.234092	0.629814	693.98	675.531	831.241	706.034	741.198	756.971	700.897	673.091	680.393	678.863	700.45	758.714
ENSORLG00000003106	twf1a	twinfilin actin binding protein 1 [Source:NCBI gene;Acc:101158191]	1586.06	0.0394557	0.0634569	0.621771	0.534093	0.839708	1505.17	1676.85	1583.59	1658.97	1434.31	1525.26	1593.18	1545.06	1703.99	1420.42	1532.96	1852.94
ENSORLG00000003108	dck	deoxycytidine kinase [Source:NCBI gene;Acc:101157232]	504.915	0.0314605	0.0806942	0.389873	0.69663	0.909965	514.054	537.132	418.815	480.712	474.486	573.148	499.828	552.498	508.593	521.207	435.99	542.511
ENSORLG00000003109	eftud2	elongation factor Tu GTP binding domain containing 2 [Source:NCBI gene;Acc:101157862]	10724.3	-0.0414494	0.0350575	-1.18233	0.237076	0.633702	10427	10872.2	10764.5	10767	10557	11885.7	10483.4	10721.2	11011.2	10167.8	10396.9	10637
ENSORLG00000024912	NA	NA	177.289	-0.729563	0.176528	-4.13284	3.58303e-05	0.00306237	231.986	160.583	206.858	229.114	232.276	268.219	186.416	96.4548	105.959	133.567	97.9494	178.092
ENSORLG00000003111	atp6v1c1a	ATPase H+ transporting V1 subunit C1 [Source:NCBI gene;Acc:101166658]	2397.28	0.0720853	0.0599416	1.20259	0.229134	0.623034	2439.62	2263.83	2535.43	2432.66	2286.63	2064.16	2595.36	2325.31	2601.59	2232.84	2311.69	2678.23
ENSORLG00000003112	mlst8	MTOR associated protein, LST8 homolog [Source:NCBI gene;Acc:101171948]	1469.29	0.0198121	0.051958	0.38131	0.702973	0.9121	1366.59	1432.47	1429.3	1497.87	1387.83	1645.52	1541.21	1496.91	1500.82	1551.89	1384	1397
ENSORLG00000003113	NA	protein FAM160A1 [Source:NCBI gene;Acc:101175601]	171.078	-0.267007	0.118703	-2.24938	0.0244886	0.223254	211.681	179.17	212.707	189.461	173.96	153.182	150.094	126.876	171.749	160.903	134.835	188.315
ENSORLG00000003114	cip2a	cell proliferation regulating inhibitor of protein phosphatase 2A [Source:NCBI gene;Acc:101155727]	822.713	0.0675449	0.0624782	1.08109	0.279655	0.67231	752.307	835.611	809.106	834.94	790.221	795.971	800.566	826.803	804.9	887.189	976.506	758.439
ENSORLG00000003115	phospho1	phosphoethanolamine/phosphocholine phosphatase 1 [Source:NCBI gene;Acc:100002812]	3239.34	-0.163173	0.133392	-1.22326	0.22123	0.613406	3585.08	3496.14	3264.29	3315.02	3522.23	3351.46	2863.44	2884.85	3235.74	2401.93	2582.73	4369.18
ENSORLG00000003116	CUL7	cullin 9 [Source:NCBI gene;Acc:101168890]	6541.57	0.0326883	0.0304759	1.0726	0.283453	0.676123	6619.84	6578.23	6498.11	6659.31	6391.06	6049.35	6437.26	6721.7	6625.41	6728.44	6784.37	6405.72
ENSORLG00000003125	mob1bb	MOB kinase activator 1B [Source:NCBI gene;Acc:101175251]	453.753	0.180609	0.0827014	2.18387	0.028972	0.241139	387.131	387.424	488.294	454.36	457.002	377.996	428.448	464.162	521.51	453.897	530.919	493.897
ENSORLG00000003126	znf652	zinc finger protein 652 [Source:NCBI gene;Acc:101167712]	54.262	-0.112967	0.175615	-0.643266	0.520052	0.830596	65.5229	42.1165	57.8246	64.2831	65.1443	43.3515	54.2089	41.6116	53.6432	46.3549	55.8057	61.2767
ENSORLG00000003127	amt	aminomethyltransferase [Source:NCBI gene;Acc:101170344]	2550.69	-0.0163652	0.0594842	-0.275118	0.783226	0.938457	2516.84	2712.27	2858.51	2515.06	2461.38	2324.44	2638.65	2577.17	2488.6	2261.4	2436.79	2817.23
ENSORLG00000003128	msrb1b	methionine-R-sulfoxide reductase B1-A-like [Source:NCBI gene;Acc:101172199]	338.399	-0.227941	0.0794832	-2.86779	0.00413355	0.083867	392.715	314.811	380.662	348.947	426.428	327.079	303.326	302.701	308.09	312.121	323.853	320.051
ENSORLG00000003130	eef1g	eukaryotic translation elongation factor 1 gamma [Source:NCBI gene;Acc:101155525]	84589.8	-0.056152	0.0398859	-1.40782	0.159186	0.5371	88461.8	84363.6	81679.9	86370.3	91871.1	84668.8	80522.5	88512.4	83480.2	82590.4	86171.8	76384.8
ENSORLG00000003131	NA	uncharacterized LOC101169137 [Source:NCBI gene;Acc:101169137]	2291.67	0.00518438	0.0355137	0.145983	0.883935	0.967567	2177.59	2170.68	2329.73	2291.95	2337.11	2423.31	2296.29	2351.69	2248.96	2295.21	2332	2245.57
ENSORLG00000003134	irak4	interleukin 1 receptor associated kinase 4 [Source:NCBI gene;Acc:101158603]	830.257	-0.0249994	0.0455312	-0.54906	0.582964	0.864189	863.422	847.25	793.598	799.138	883.654	839.882	810.543	810.189	834.498	833.267	797.011	850.631
ENSORLG00000003135	nsrp1	nuclear speckle splicing regulatory protein 1 [Source:NCBI gene;Acc:101165415]	2633.78	0.134388	0.050823	2.64423	0.00818758	0.125481	2529.57	2663.01	2694.31	2285.82	2336.25	2557.42	2938.75	2861.77	2625.33	2689.63	2582.38	2841.07
ENSORLG00000003140	usp8	ubiquitin specific peptidase 8 [Source:NCBI gene;Acc:101172642]	1227.49	-0.0647574	0.0515472	-1.25627	0.209017	0.598674	1300.19	1290.81	1293.75	1237.05	1262.94	1141.23	1132.35	1166.4	1203.56	1144.24	1216.87	1340.53
ENSORLG00000003143	NA	FERM domain-containing protein 4B [Source:NCBI gene;Acc:101173457]	605.467	-0.0413249	0.05947	-0.694887	0.487126	0.816704	637.708	595.008	555.05	626.794	596.331	675.294	606.005	576.986	578.369	607.906	646.49	563.664
ENSORLG00000003144	NA	heterogeneous nuclear ribonucleoprotein C [Source:NCBI gene;Acc:101167735]	2713.46	-0.0434649	0.0534022	-0.813915	0.415694	0.77528	2560.19	2695.24	2647.6	2672.43	2907.72	3049.58	2780.49	2882.68	2640.24	2581.46	2405.23	2738.66
ENSORLG00000003146	SZT2	SZT2 subunit of KICSTOR complex [Source:HGNC Symbol;Acc:HGNC:29040]	761.154	0.0705547	0.072101	0.978553	0.327801	0.71372	815.099	750.105	733.255	768.208	780.063	605.065	700.89	781.048	782.634	832.09	850.222	735.172
ENSORLG00000003148	phb	prohibitin [Source:NCBI gene;Acc:101158276]	9150.41	-0.0293245	0.0437801	-0.669813	0.502977	0.824577	8862.06	8355.53	9309.21	9493.12	9363.02	10084.3	9684.44	8999.98	9033.76	8738.41	9017.24	8863.88
ENSORLG00000003151	stoml3b	erythrocyte band 7 integral membrane protein-like [Source:NCBI gene;Acc:101173000]	136.687	-0.195294	0.167326	-1.16715	0.243152	0.639196	128.322	107.365	143.752	122.727	162.204	213.156	168.559	109.547	127.832	124.365	130.738	101.673
ENSORLG00000003154	polr2gl	RNA polymerase II subunit G [Source:NCBI gene;Acc:101162220]	2288.94	0.038272	0.0363347	1.05332	0.292196	0.682411	2147.2	2181.33	2285.89	2337.71	2286.37	2314.93	2361.02	2435.61	2198.71	2321.37	2319.88	2277.23
ENSORLG00000003159	si:ch211-175m2.5	uncharacterized LOC101155778 [Source:NCBI gene;Acc:101155778]	480.921	0.192813	0.0765034	2.52033	0.0117246	0.151401	407.19	373.655	465.701	498.449	443.919	507.233	485.886	525.151	529.736	514.246	529.46	490.429
ENSORLG00000003161	NA	TBC1 domain family member 24 [Source:NCBI gene;Acc:101155661]	59.7665	-0.148122	0.168108	-0.881116	0.378255	0.752238	48.6198	49.1216	78.6757	63.6042	75.5592	62.0569	59.3094	61.5608	53.2982	48.0911	53.9499	63.3515
ENSORLG00000003162	nop58	NOP58 ribonucleoprotein [Source:NCBI gene;Acc:101168351]	18505.5	0.065512	0.0353158	1.85503	0.0635916	0.357719	17921.3	18463.8	18087.2	17444.3	17864.5	18736.3	19841.2	20049.3	18605.8	19160	17697.3	18194.9
ENSORLG00000003164	slc27a2a	very long-chain acyl-CoA synthetase [Source:NCBI gene;Acc:101155585]	278.443	0.021055	0.0820092	0.256739	0.79738	0.94109	300.442	237.022	286.42	267.978	293.526	273.271	281.191	300.581	297.01	265.148	291.573	247.149
ENSORLG00000003165	trnt1	tRNA nucleotidyl transferase 1 [Source:NCBI gene;Acc:101164144]	1139.27	0.0344491	0.0416946	0.826225	0.408676	0.770165	1122.76	1141.81	1092.9	1067.71	1136.96	1197.04	1215.56	1146.92	1123.93	1155.14	1127.08	1143.39
ENSORLG00000003166	rnf144b	E3 ubiquitin-protein ligase RNF144B [Source:NCBI gene;Acc:101165584]	51.4428	-0.0813173	0.184226	-0.441401	0.658923	0.896659	56.0813	46.0966	56.0308	47.8529	54.4149	56.7794	52.5594	33.4233	54.5171	57.197	64.0851	38.2762
ENSORLG00000003171	ppp2r5d	protein phosphatase 2 regulatory subunit B'delta [Source:NCBI gene;Acc:101169633]	1975.03	-0.0118177	0.0446616	-0.264606	0.791313	0.939096	1895.04	1928.38	1944.68	2070.94	1965.36	2095.75	1987.07	2048.17	1855.82	1971.71	2106.87	1830.53
ENSORLG00000003172	NA	NA	1880.82	0.0321252	0.0507054	0.633566	0.526364	0.834387	1838.66	1844.06	1890.73	1692.84	1771.93	2124.34	1910.72	1906.59	1939.88	1949.57	1781.52	1918.98
ENSORLG00000003173	hyi	hydroxypyruvate isomerase (putative) [Source:NCBI gene;Acc:101161719]	1516.67	-0.042228	0.0542999	-0.777681	0.436757	0.786911	1611.16	1489.76	1566.91	1415.41	1741.82	1410.13	1583.21	1417.59	1510	1499.29	1495.84	1458.86
ENSORLG00000003174	vps72a	vacuolar protein sorting 72 homolog [Source:NCBI gene;Acc:101169620]	2157.46	0.0355432	0.0427695	0.831041	0.40595	0.768888	2007.98	2179.95	2115.53	2108.36	2129.89	2248.05	2264.27	2334.72	2197.48	2185.37	2098.03	2019.82
ENSORLG00000003176	NA	coronin 6 [Source:NCBI gene;Acc:101163755]	232.751	-0.0737827	0.0897501	-0.822091	0.411025	0.771131	280.806	241.103	241.813	229.196	224.037	213.986	247.276	210.261	248.261	204.09	225.94	226.246
ENSORLG00000003177	vat1	synaptic vesicle membrane protein VAT-1 homolog [Source:NCBI gene;Acc:101167963]	209.693	0.140167	0.167091	0.838866	0.401545	0.766065	212.441	212.595	162.766	208.594	181.552	218.118	160.184	194.691	185.876	270.733	336.781	171.99
ENSORLG00000003178	NA	uncharacterized LOC101156610 [Source:NCBI gene;Acc:101156610]	80.2486	-0.460085	0.179793	-2.55897	0.0104982	0.14279	102.183	94.7249	95.1198	91.9702	104.226	69.4143	65.6464	55.7587	80.2776	56.4759	47.4627	99.7234
ENSORLG00000003179	ssr1	signal sequence receptor subunit 1 [Source:NCBI gene;Acc:101155969]	10735.1	-0.00111291	0.0417012	-0.0266876	0.978709	0.993433	10840.6	11496.9	10307.7	10183	11299.3	10309.9	10923.9	11030.4	10527.4	10386.7	10096.5	11418.8
ENSORLG00000003180	mea1	male-enhanced antigen 1 [Source:NCBI gene;Acc:101173807]	365.398	0.0861118	0.0777301	1.10783	0.267935	0.661413	304.097	349.226	345.584	384.078	398.514	347.329	366.156	395.639	402.67	396.624	356.187	338.666
ENSORLG00000003187	lrrc73	leucine rich repeat containing 73 [Source:NCBI gene;Acc:101174045]	155.979	0.0276665	0.145625	0.189985	0.849321	0.958813	141.223	144.665	134.888	172.248	142.887	191.471	128.206	170.404	185.845	197.957	148.002	113.949
ENSORLG00000003188	GID4	GID complex subunit 4 homolog [Source:NCBI gene;Acc:101172936]	113.739	0.0267674	0.139194	0.192303	0.847505	0.958311	114.001	105.893	114.761	140.101	90.1698	109.589	97.1002	103.851	126.127	93.5575	135.567	134.145
ENSORLG00000003191	mcm2	minichromosome maintenance complex component 2 [Source:NCBI gene;Acc:101173930]	10626.6	0.0336035	0.0409854	0.81989	0.412279	0.771796	9853.91	10188.2	10593.4	10670.1	10283.7	11429.5	10381.3	11048.6	10622.2	11119.9	11256	10072.8
ENSORLG00000003192	NA	BCLAF1 and THRAP3 family member 3 [Source:NCBI gene;Acc:101156365]	2423.35	0.0476047	0.0509205	0.934884	0.349848	0.73119	2357.35	2460.06	2314.08	2234.01	2587.36	2349.76	2399.89	2787.69	2404.71	2493.67	2307.42	2384.23
ENSORLG00000003194	ADAMTS20	A disintegrin and metalloproteinase with thrombospondin motifs 20 [Source:NCBI gene;Acc:101170674]	477.455	0.124851	0.107318	1.16337	0.244681	0.639577	384.582	456.84	462.653	486.809	457.593	491.396	391.71	521.535	521.482	548.435	609.333	397.098
ENSORLG00000003196	sqlea	squalene epoxidase [Source:NCBI gene;Acc:101165835]	607.608	-0.276737	0.293364	-0.943322	0.345516	0.727137	653.135	491.208	643.93	655.558	606.04	944.674	642.658	351.239	427.951	872.636	740.241	262.023
ENSORLG00000003197	cfap52	cilia and flagella associated protein 52 [Source:NCBI gene;Acc:101170899]	65.6492	-0.350853	0.163945	-2.14006	0.0323498	0.257349	91.7548	79.3802	57.4273	75.4197	80.6333	56.9616	63.1562	53.0512	64.79	47.1342	54.2976	63.7841
ENSORLG00000003200	atpaf2	ATP synthase mitochondrial F1 complex assembly factor 2 [Source:NCBI gene;Acc:101173178]	649.438	0.139894	0.0495794	2.82162	0.00477816	0.0913719	595.378	605.432	623.484	618.796	630.276	634.782	642.212	725.002	689.835	674.26	682.022	671.776
ENSORLG00000005912	cd81b	CD81 antigen [Source:NCBI gene;Acc:101175317]	52.603	-0.706455	0.209258	-3.376	0.000735491	0.0263363	72.568	56.2184	47.3233	61.5915	55.5017	97.9406	31.4442	36.9618	38.0112	38.0796	57.3471	38.2485
ENSORLG00000003208	NA	TSC22 domain family protein 1 [Source:NCBI gene;Acc:101161038]	704.705	0.0245231	0.0599585	0.409001	0.682539	0.905554	664.416	680.275	743.057	697.884	636.201	769.605	667.392	709.291	680.972	687.706	773.297	746.369
ENSORLG00000003209	tjap1	tight junction associated protein 1 [Source:NCBI gene;Acc:101170119]	366.995	-0.00412513	0.0861651	-0.0478748	0.961816	0.987042	347.784	414.016	352.094	403.07	333.824	351.641	314.725	351.151	367.826	347.09	396.113	424.603
ENSORLG00000003215	SLC7A1	high affinity cationic amino acid transporter 1 [Source:NCBI gene;Acc:101172427]	598.835	0.0408849	0.0759907	0.538025	0.59056	0.866808	601.692	507.474	717.165	549.472	544.254	621.71	632.459	605.231	606.677	614.876	576.688	608.321
ENSORLG00000003216	dnph1	2'-deoxynucleoside 5'-phosphate N-hydrolase 1 [Source:NCBI gene;Acc:101174289]	1584.03	0.00159298	0.0484322	0.032891	0.973762	0.992448	1683.97	1591.22	1446.64	1503.35	1622.75	1653.24	1512.91	1545.66	1640.75	1690.97	1507.87	1609.04
ENSORLG00000003218	NA	very long-chain acyl-CoA synthetase [Source:NCBI gene;Acc:101155834]	1460.84	0.0554493	0.065246	0.849851	0.395408	0.762637	1603.2	1451.57	1330.17	1524.75	1497.71	1188.48	1597.48	1503.6	1449.99	1529.22	1424.12	1429.83
ENSORLG00000003220	oxr1b	oxidation resistance 1 [Source:NCBI gene;Acc:101166078]	3990.53	-0.0194032	0.0613646	-0.316195	0.751854	0.928906	4447.65	4248.16	4000.71	4023.77	3949.19	3429.72	3822.14	3715.61	3885.34	3731.48	4271.46	4361.07
ENSORLG00000003221	ifrd2	interferon-related developmental regulator 2 [Source:NCBI gene;Acc:101160235]	3975.69	0.0762343	0.0446952	1.70565	0.0880735	0.418659	3909.12	3829.84	3848.66	3623.26	3740.09	4277.81	4365.06	4264.89	4008.1	4017.98	3926.27	3897.21
ENSORLG00000003223	hectd3	HECT domain E3 ubiquitin protein ligase 3 [Source:NCBI gene;Acc:101168239]	874.195	0.0400841	0.0599851	0.668234	0.503984	0.824635	893.248	852.72	758.009	923.435	823.959	920.205	796.247	922.282	910.337	909.47	918.38	862.049
ENSORLG00000003225	mtrf1	mitochondrial translation release factor 1 [Source:NCBI gene;Acc:101161709]	309.626	0.10511	0.0945633	1.11153	0.26634	0.659889	280.848	317.758	264.303	256.937	315.374	356.896	308.923	334.036	374.584	317.251	299.714	288.881
ENSORLG00000003228	NA	teashirt homolog 1 [Source:NCBI gene;Acc:101161251]	129.239	0.122629	0.110091	1.11389	0.265326	0.659276	112.259	123.222	111.971	133.649	114.471	147.404	131.535	146.871	138.192	119.753	145.145	126.391
ENSORLG00000003229	prickle1a	prickle planar cell polarity protein 1 [Source:NCBI gene;Acc:101170923]	1132.78	-0.0335924	0.0413548	-0.812297	0.416621	0.776198	1195.5	1109.92	1104.17	1118.57	1182.63	1168.16	1151.23	1133.3	1118.02	1134.91	1123.5	1053.43
ENSORLG00000003232	si:dkey-122a22.2	uncharacterized LOC101167393 [Source:NCBI gene;Acc:101167393]	952.851	0.145201	0.0665101	2.18315	0.0290248	0.241286	974.444	843.305	977.542	772.985	943.626	918.266	989.928	1084.87	1037.53	1025.42	970.601	895.694
ENSORLG00000003234	fcho2	FCH and mu domain containing endocytic adaptor 2 [Source:NCBI gene;Acc:101175493]	93.4385	0.0205757	0.135377	0.151988	0.879196	0.965771	112.072	92.088	78.3363	81.2572	99.1067	93.0889	82.0062	93.5871	95.6144	92.7254	116.874	84.5047
ENSORLG00000003235	unm_hu7910	aspartyl/asparaginyl beta-hydroxylase [Source:NCBI gene;Acc:101167495]	1448.7	-0.0651055	0.0479003	-1.35919	0.174087	0.555788	1484.84	1548.17	1416.43	1389.47	1547.22	1504.32	1379.88	1542.6	1342.3	1484.72	1347.36	1397.08
ENSORLG00000003239	rps8a	ribosomal protein S8 [Source:NCBI gene;Acc:101168488]	83037.8	0.0108984	0.0458342	0.237778	0.812053	0.946707	86616.8	83851.8	76400.6	78357.2	84569	86551.7	81663.8	88592.3	84171.6	88370.3	81712.1	75595.8
ENSORLG00000003240	zfpm2a	zinc finger protein, FOG family member 2 [Source:NCBI gene;Acc:101167645]	92.1991	0.0846387	0.152073	0.556567	0.577823	0.861401	81.9268	103.568	94.8147	102.53	72.8663	80.3141	91.0607	80.4095	92.0106	74.6382	109.787	122.464
ENSORLG00000003241	PPHLN1	periphilin-1 [Source:NCBI gene;Acc:101159097]	1061.6	0.0427253	0.0574525	0.743664	0.45708	0.800021	947.728	1104.9	1042.67	958.517	1080.93	1144.49	1120.03	1099.11	1088.74	1012.86	1003.53	1135.73
ENSORLG00000003244	tom1l2	TOM1-like protein 2 [Source:NCBI gene;Acc:101172690]	448.821	0.0365006	0.074833	0.48776	0.62572	0.881807	458.362	443.522	436.466	424.26	418.328	478.982	501.936	388.428	511.885	425.147	444.403	454.132
ENSORLG00000003247	foxd1	forkhead box D1 [Source:NCBI gene;Acc:100301606]	120.863	0.356411	0.343374	1.03797	0.299285	0.687389	66.6067	101.781	101.006	97.8409	87.5238	181.253	79.9132	161.014	110.463	126.319	262.378	74.256
ENSORLG00000003250	yipf3	Yip1 domain family member 3 [Source:NCBI gene;Acc:101174527]	841.707	-0.179174	0.0662609	-2.70408	0.00684947	0.111907	994.465	875.773	848.197	842.974	996.786	804.62	705.951	794.842	834.901	806.643	832.53	762.799
ENSORLG00000003252	gbe1b	1,4-alpha-glucan branching enzyme 1 [Source:NCBI gene;Acc:101172672]	575.149	0.046843	0.0598626	0.78251	0.433915	0.785204	584.216	519.051	587.294	585.298	558.969	558.902	543.007	532.125	614.564	618.803	597.111	602.448
ENSORLG00000003253	gatm	glycine amidinotransferase [Source:NCBI gene;Acc:101156236]	23663.6	-0.0286265	0.0669386	-0.427653	0.668904	0.901128	28132.3	25390.2	22173.6	21657.8	24663.3	21371.1	23279.2	26404.7	23521.9	21883.3	23091.3	22394.5
ENSORLG00000003254	NA	WW domain binding protein 4 [Source:NCBI gene;Acc:101161956]	2610.03	0.143914	0.0521409	2.7601	0.00577845	0.102908	2486.39	2626.31	2350.11	2211.7	2600.87	2607.84	2750.2	3011.62	2642.2	2796.55	2587.36	2649.22
ENSORLG00000003255	NA	YY1-associated factor 2 [Source:NCBI gene;Acc:101159347]	317.251	0.0617201	0.103792	0.594654	0.552075	0.849253	280.879	320.859	341.878	252.713	350.174	318.375	371.773	354.334	331.626	286.574	260.594	337.232
ENSORLG00000003257	btf3	basic transcription factor 3 [Source:NCBI gene;Acc:101157713]	13515.6	-0.0685252	0.0368762	-1.85825	0.0631337	0.356905	14822.7	13568.7	12913.1	13608.5	14163.5	13944.1	12844.3	13601.5	13309.1	13766.6	13110.6	12534.5
ENSORLG00000000338	prlrb	prolactin receptor [Source:NCBI gene;Acc:101171416]	199.163	-0.696636	0.190564	-3.65566	0.000256523	0.0123605	405.256	295.049	176.891	190.686	211.715	197.325	133.01	155.482	114.156	157.245	182.646	170.496
ENSORLG00000003263	NA	FERM domain containing 7 [Source:NCBI gene;Acc:101174536]	66.8615	-0.0981886	0.169783	-0.578318	0.56305	0.854754	57.6203	82.2294	68.6176	57.8841	83.8611	64.2932	45.5162	77.6938	56.5268	68.1568	68.467	71.4715
ENSORLG00000003264	kdm4aa	lysine demethylase 4A [Source:NCBI gene;Acc:101157850]	794.885	0.0526121	0.0545984	0.96362	0.335236	0.71988	787.954	783.1	739.677	818.743	733.961	817.742	823.445	806.8	760.618	763.875	901.7	801.007
ENSORLG00000003265	gga3a	ADP-ribosylation factor-binding protein GGA3 [Source:NCBI gene;Acc:101156386]	325.562	0.125603	0.0892609	1.40715	0.159383	0.537368	274.787	304.631	325.933	345.29	340.109	276.561	296.846	318.602	318.439	344.267	380.22	381.059
ENSORLG00000003267	GXYLT1	glucoside xylosyltransferase 1 [Source:NCBI gene;Acc:101159738]	649.201	0.0191501	0.0644296	0.297226	0.766294	0.933531	674.719	601.601	704.114	611.666	600.586	677.521	729.359	607.937	613.561	639.515	652.196	677.637
ENSORLG00000003269	ncoa4	nuclear receptor coactivator 4 [Source:NCBI gene;Acc:101170366]	17359.1	-0.180374	0.0746352	-2.41675	0.0156598	0.17582	21723.7	18474.8	17195.2	18880.6	20087.6	14294.2	16425.2	17281.3	16140.4	15971.8	15686.9	16148
ENSORLG00000003270	sema3b	semaphorin 3B [Source:NCBI gene;Acc:101171332]	462.153	0.085007	0.110534	0.769059	0.441858	0.790788	392.908	415.649	419.759	466.794	444.595	552.136	389.28	545.946	470.089	539.768	532.395	376.52
ENSORLG00000003272	trps1	transcriptional repressor GATA binding 1 [Source:NCBI gene;Acc:101161981]	50.9193	0.116639	0.185726	0.628014	0.529995	0.837087	53.5591	48.0168	44.9257	38.0083	58.6117	49.5578	42.9673	40.0819	62.674	52.7551	69.6815	50.1926
ENSORLG00000003274	rabggtb	Rab geranylgeranyltransferase subunit beta [Source:NCBI gene;Acc:101169143]	1433.89	0.0892891	0.0439841	2.03003	0.0423533	0.29824	1375.26	1377.89	1342.05	1323.94	1415.7	1506.97	1515.31	1404.8	1558.01	1411.99	1462.06	1512.72
ENSORLG00000003276	NA	glycerol kinase [Source:NCBI gene;Acc:101169344]	754.263	0.156293	0.0620108	2.52042	0.0117214	0.151401	709.05	775.348	717.108	632.457	700.089	746.589	786.31	885.575	743.383	750.428	771.378	833.44
ENSORLG00000003277	ankra2	ankyrin repeat family A member 2 [Source:NCBI gene;Acc:101158120]	574.673	0.0365585	0.054121	0.675495	0.499361	0.821696	593.754	522.094	581.623	599.173	535.811	571.136	601.248	572.725	581.299	559.563	592.142	585.506
ENSORLG00000003278	NA	LHFPL tetraspan subfamily member 2 protein [Source:NCBI gene;Acc:101158202]	184.415	0.16187	0.0931065	1.73855	0.0821144	0.403056	168.767	175.342	190.125	174.005	175.478	158.571	167.294	196.587	212.671	183.577	213.764	196.802
ENSORLG00000003279	sumo2	small ubiquitin-related modifier 2 [Source:NCBI gene;Acc:100335140]	2732.64	-0.0283627	0.0500488	-0.566701	0.570917	0.85851	2941.14	2781.14	2704.48	2840.2	2884.2	2404.41	2746.66	2673.42	2901.2	2752.21	2559.15	2603.45
ENSORLG00000003280	seh1l	SEH1 like nucleoporin [Source:NCBI gene;Acc:101167897]	2381.92	0.0668587	0.0433806	1.54121	0.123265	0.484601	2289.08	2243.21	2189.02	2410.89	2300.42	2533	2507.61	2525.69	2425.13	2502.14	2392.08	2264.73
ENSORLG00000003282	trrap	transformation/transcription domain associated protein [Source:NCBI gene;Acc:100304461]	3231.96	-0.0388924	0.0370471	-1.04981	0.293805	0.683061	3236.91	3319.11	3280.36	3318.23	3153.94	3341.99	3189.48	3376.09	3088.52	3173.77	3346.51	2958.62
ENSORLG00000003284	mrc2	mannose receptor C type 2 [Source:NCBI gene;Acc:101168215]	313.875	0.119637	0.0762241	1.56955	0.11652	0.472123	302.739	288.119	298.811	317.234	301.899	295.157	312.185	285.326	320.037	340.066	378.864	326.06
ENSORLG00000003287	fars2	phenylalanyl-tRNA synthetase 2, mitochondrial [Source:NCBI gene;Acc:101157492]	501.188	-0.018165	0.0564615	-0.321723	0.747662	0.927771	509.726	492.822	468.109	516.35	540.515	501.268	502.421	503.098	467.414	522.388	488.498	501.652
ENSORLG00000003288	enc1	ectodermal-neural cortex 1 [Source:NCBI gene;Acc:101158368]	276.353	-0.149233	0.128437	-1.16191	0.24527	0.640054	326.417	322.509	324.375	336.132	245.502	186.328	243.611	241.783	286.24	254.537	250.327	298.48
ENSORLG00000003292	JAGN1	jagunal homolog 1 [Source:NCBI gene;Acc:101162195]	1799.61	-0.039834	0.0461195	-0.863714	0.387745	0.759658	1913.87	1790.02	1670.41	1831.22	1882.16	1859.21	1630.35	1855.16	1882.57	1754.29	1757.51	1768.57
ENSORLG00000003293	rwdd2b	RWD domain containing 2B [Source:NCBI gene;Acc:101174363]	587.31	0.0761387	0.0596441	1.27655	0.20176	0.590682	569.132	607.806	533.036	548.89	573.948	599.034	577.948	673.934	610.722	607.693	576.491	569.083
ENSORLG00000003295	taok1b	serine/threonine-protein kinase TAO1 [Source:NCBI gene;Acc:101163990]	78.7259	-0.0259462	0.20039	-0.129478	0.896979	0.970204	128.63	95.5419	63.9701	66.5913	63.2796	57.5066	63.2414	96.7875	70.6548	76.5484	84.5765	77.3827
ENSORLG00000003296	NA	E3 ubiquitin-protein ligase RNF38 [Source:NCBI gene;Acc:101163418]	782.352	0.00987705	0.0605171	0.163211	0.870352	0.963619	790.881	826.69	751.817	767.032	783.798	756.784	813.747	775.43	689.404	817.619	880.714	734.314
ENSORLG00000003303	sept9b	septin-9 [Source:NCBI gene;Acc:101157110]	4783.74	-0.0430409	0.0484083	-0.889122	0.373938	0.749379	4842.91	5039.74	4914.34	4908.78	4854.54	4565.95	4456.71	4693.2	5058.35	4186.18	4793.4	5090.8
ENSORLG00000003304	map1sa	microtubule-associated protein 1B-like [Source:NCBI gene;Acc:101158095]	130.805	0.113068	0.128969	0.876703	0.380648	0.753585	133.129	137.087	144.017	130.642	93.9083	112.457	111.661	122.056	141.99	142.686	165.393	134.634
ENSORLG00000003308	CNTN1	contactin 1 [Source:NCBI gene;Acc:101171162]	1251.82	-0.332175	0.176438	-1.88267	0.0597453	0.348702	1844.85	1589.31	1453.59	1257.71	1438.14	787.526	1195.41	1087.61	1168	1022.03	918.015	1259.69
ENSORLG00000003310	NA	betaine--homocysteine S-methyltransferase 1 [Source:NCBI gene;Acc:101157623]	9301.63	-0.16147	0.0691838	-2.33393	0.0195995	0.199243	9749.05	9534.34	8986.92	9607.58	9766.69	11285.1	7763.8	8371.13	9722.94	7728.48	9602.39	9501.11
ENSORLG00000003311	NA	signal-transducing adaptor protein 1 [Source:NCBI gene;Acc:101163907]	239.807	-0.183069	0.120204	-1.52298	0.127762	0.4897	227.089	254.859	251.904	279.278	266.876	249.936	206.19	171.903	256.276	192.704	224.003	296.665
ENSORLG00000003312	tlk2	tousled like kinase 2 [Source:NCBI gene;Acc:101158767]	2324.13	-0.0271227	0.0319026	-0.850173	0.395229	0.762637	2462.56	2367.05	2305.76	2329.97	2330.75	2276.43	2313.41	2354.68	2269.95	2215.01	2321.81	2342.18
ENSORLG00000003313	NA	NA	135.016	0.0476567	0.159486	0.298814	0.765082	0.933103	130.206	109.611	145.202	182.199	108.806	119.582	142.117	112.565	123.955	138.905	191.789	115.253
ENSORLG00000003315	rrp9	ribosomal RNA processing 9, U3 small nucleolar RNA binding protein [Source:NCBI gene;Acc:101165385]	4879.33	-0.0462521	0.0342903	-1.34884	0.177389	0.561327	4840.77	5162.41	4821.53	4828.86	4898.54	5197.97	4994.15	4986.69	4788.48	4812.72	4618.19	4601.63
ENSORLG00000003316	rreb1a	ras responsive element binding protein 1 [Source:NCBI gene;Acc:101168995]	5715.57	-0.0607858	0.0464146	-1.30963	0.190322	0.578902	6347.48	5374.35	6063.73	5936.77	5944.91	5347.6	5743.56	5231.95	5763	5610.76	5479.34	5743.41
ENSORLG00000003317	smg6	SMG6 nonsense mediated mRNA decay factor [Source:NCBI gene;Acc:101166408]	787.79	-0.0419223	0.0751607	-0.55777	0.577002	0.860628	762.41	848.657	913.859	701.727	734.055	835.237	873.006	803.308	691.633	784.255	716.505	788.83
ENSORLG00000003318	pigk	phosphatidylinositol glycan anchor biosynthesis class K [Source:NCBI gene;Acc:101169391]	1842.58	-0.00332364	0.0383063	-0.0867648	0.930858	0.980248	1921.99	1909.25	1817.5	1828.77	1762.75	1821.24	1750.23	1829	1803.91	1826.63	1886.16	1953.5
ENSORLG00000003319	GCA	sorcin [Source:NCBI gene;Acc:101162581]	1946.12	0.0911472	0.0591479	1.541	0.123316	0.484601	1769.04	1842.99	1832.84	1882.48	1842.59	2138.77	1779.85	1988.21	2145.35	1966.15	1948.23	2216.9
ENSORLG00000003320	trmt13	tRNA methyltransferase 13 homolog [Source:NCBI gene;Acc:101161965]	766.229	-0.0267317	0.0644169	-0.414979	0.678157	0.904831	709.702	786.557	713.925	812.546	876.734	742.128	731.814	772.304	718.175	827.087	798.397	705.38
ENSORLG00000003321	mettl2a	methyltransferase-like protein 2-A [Source:NCBI gene;Acc:101159015]	2397.86	-0.0108601	0.0428958	-0.253174	0.800133	0.941612	2441.54	2501.65	2224.83	2368.76	2344.13	2563.75	2434.86	2543.64	2390.2	2322.89	2245.41	2392.63
ENSORLG00000003322	ak5	adenylate kinase 5 [Source:NCBI gene;Acc:101172192]	165.77	0.560306	0.232103	2.41404	0.0157768	0.176264	93.7734	93.337	94.0041	128.771	121.369	275.172	179.906	172.196	249.842	216.967	205.235	158.672
ENSORLG00000003323	hexb	hexosaminidase subunit beta [Source:NCBI gene;Acc:101158618]	9000.83	-0.0770779	0.0620531	-1.24213	0.214189	0.604457	10287.7	9368.53	8939.43	9546.15	8647.54	8653.09	8126.93	8749.41	9918.2	7656.27	9355.41	8761.38
ENSORLG00000003325	NA	serine/threonine kinase 26 [Source:NCBI gene;Acc:101158974]	488.047	-0.0776202	0.0862264	-0.900191	0.368019	0.744035	525.12	517.558	516.531	560.206	473.661	412.006	475.438	419.608	470.62	450.145	463.561	572.11
ENSORLG00000003326	ovca2	OVCA2 serine hydrolase domain containing [Source:NCBI gene;Acc:101164243]	162.821	0.0886986	0.116108	0.763933	0.444907	0.793245	147.986	162.569	143.99	140.359	179.349	174.418	165.677	172.059	208.955	159.92	130.662	167.903
ENSORLG00000003330	fam210ab	family with sequence similarity 210 member A [Source:NCBI gene;Acc:101168396]	828.054	-0.0352726	0.0617364	-0.571343	0.567767	0.85726	901.233	881.708	764.228	812.173	796.684	874.223	818.073	803.145	855.898	884.803	712.35	832.125
ENSORLG00000007774	osbpl3b	oxysterol binding protein like 3 [Source:NCBI gene;Acc:101160345]	113.775	-0.69378	0.156664	-4.42846	9.49086e-06	0.00111886	172.365	110.07	176.176	130.77	157.282	96.3486	82.2555	84.7445	99.0979	94.6193	84.3637	77.2093
ENSORLG00000003333	sema3bl	semaphorin 3G [Source:NCBI gene;Acc:101171579]	561.835	0.105011	0.100767	1.04212	0.297356	0.685378	466.044	485.423	493.575	552.289	605.935	648.143	602.663	606.101	438.529	636.237	620.758	586.327
ENSORLG00000003334	usp16	ubiquitin specific peptidase 16 [Source:NCBI gene;Acc:101173161]	1329.94	0.0427529	0.0456486	0.936565	0.348982	0.730284	1357.25	1403.91	1255.41	1316.32	1304.87	1221.75	1420.41	1390.22	1297.87	1275.6	1356.52	1359.1
ENSORLG00000003337	zgc:77880	palmitoyltransferase ZDHHC3 [Source:NCBI gene;Acc:101159224]	117.742	0.195063	0.160565	1.21485	0.224422	0.617379	114.967	93.7155	149.399	90.455	89.4642	120.952	156.959	128.985	103.068	125.996	96.2811	142.66
ENSORLG00000003338	selenok	selenoprotein K [Source:NCBI gene;Acc:101160656]	917.472	-0.00251706	0.0795281	-0.03165	0.974751	0.992512	1048.81	965.555	814.067	885.115	924.446	869.921	860.785	771.05	969.028	1022.01	1018.63	860.241
ENSORLG00000003339	bach1a	transcription regulator protein BACH1 [Source:NCBI gene;Acc:101173402]	436.467	-0.0169118	0.0687938	-0.245834	0.805811	0.944447	451.062	382.337	462.593	426.127	481.482	432.939	470.409	445.048	438.572	425.058	423.952	398.026
ENSORLG00000003341	NA	protein BLOM7 [Source:NCBI gene;Acc:101173374]	1173.01	0.054663	0.0571061	0.957218	0.338457	0.721272	1042.25	1170.59	1061.62	1244.56	1263.26	1124.15	1160.45	1250.68	1174.49	1107.99	1237.42	1238.68
ENSORLG00000002782	GCG	glucagon-1-like [Source:NCBI gene;Acc:101166856]	42.6635	-0.690501	0.20785	-3.32212	0.000893378	0.0307846	39.7218	59.7805	61.6647	48.4912	48.8653	56.9786	25.4829	30.2381	33.5773	22.7527	38.9562	45.4525
ENSORLG00000003344	preb	prolactin regulatory element binding [Source:NCBI gene;Acc:101168647]	2069.63	0.0653259	0.0335886	1.94489	0.0517888	0.32727	2038.47	1973.88	2046.96	1987.64	2113.28	1980.96	2165.53	2167.42	2114.86	2152.15	2010.44	2083.95
ENSORLG00000003345	znf207b	zinc finger protein 207 [Source:NCBI gene;Acc:101157594]	11106.6	-0.00950506	0.0372138	-0.255418	0.798401	0.941118	10866.6	10487.5	11095.5	11850.5	11433.5	11129.6	11391.8	10455.5	11492.4	10631.4	10970.2	11475.2
ENSORLG00000003346	rmc1	regulator of MON1-CCZ1 [Source:NCBI gene;Acc:101157735]	901.514	0.000875621	0.0609812	0.0143589	0.988544	0.996266	926.248	884.986	841.167	865.054	979.584	910.883	847.785	970.938	909.58	938.728	957.781	785.432
ENSORLG00000003349	spef2	sperm flagellar 2 [Source:NCBI gene;Acc:101158702]	141.828	-0.0656972	0.111301	-0.590265	0.555013	0.849625	145.691	158.799	125.995	144.945	150.867	144.047	129.52	133.445	122.906	171.585	147.657	126.481
ENSORLG00000003350	ubr2	ubiquitin protein ligase E3 component n-recognin 2 [Source:NCBI gene;Acc:101171104]	2444.47	0.00669612	0.055531	0.120583	0.904021	0.973002	2515.87	2348.45	2164.38	2622.7	2589.61	2393.53	2303.3	2525.36	2632.39	2499.99	2511.76	2226.3
ENSORLG00000003352	dbt	dihydrolipoamide branched chain transacylase E2 [Source:NCBI gene;Acc:101162202]	785.221	0.0321088	0.0616111	0.521154	0.60226	0.872262	770.279	819.244	818.077	775.227	760.541	711.57	726.372	770.852	824.358	733.686	816.642	895.808
ENSORLG00000003354	NA	neuronal cell adhesion molecule [Source:NCBI gene;Acc:101171409]	582.41	0.112391	0.100197	1.1217	0.261989	0.656462	464.838	520.757	548.835	572.925	611.196	640.926	525.808	748.428	584.622	588.62	670.398	511.564
ENSORLG00000003355	baiap2l1a	BAR/IMD domain containing adaptor protein 2 like 1 [Source:NCBI gene;Acc:101167829]	76.4468	-0.015948	0.210858	-0.0756335	0.939711	0.981332	76.7195	77.1862	100.037	91.1021	49.0212	66.8802	90.8974	62.4696	90.723	74.4161	41.4042	96.5053
ENSORLG00000003358	lifra	leukemia inhibitory factor receptor [Source:NCBI gene;Acc:101158950]	207.677	0.122786	0.116414	1.05473	0.291547	0.682106	163.193	188.86	244.537	204.569	183.628	208.379	249.341	168.511	210.617	204.937	229.158	236.4
ENSORLG00000003360	gfm2	G elongation factor mitochondrial 2 [Source:NCBI gene;Acc:101155044]	431.04	0.0866769	0.0640797	1.35264	0.17617	0.55974	437.28	423.423	414.774	385.756	438.379	407.86	422.93	457.071	401.819	442.545	481.732	458.911
ENSORLG00000003363	rhbdl3	rhomboid like 3 [Source:NCBI gene;Acc:101157837]	114.699	0.028761	0.215224	0.133633	0.893693	0.970183	75.9811	105.594	100.706	115.924	102.081	181.471	106.963	137.424	69.7009	116.933	167.647	95.9666
ENSORLG00000003364	WHAMM	WASP homolog associated with actin, golgi membranes and microtubules [Source:NCBI gene;Acc:101173618]	761.912	0.0311983	0.0580318	0.537607	0.590848	0.866828	682.961	776.181	809.195	742.859	738.878	771.196	791.687	781.333	713.168	711.122	835.568	788.79
ENSORLG00000003366	actr8	actin related protein 8 [Source:NCBI gene;Acc:101160905]	1706.63	0.0662553	0.0476951	1.38914	0.16479	0.545114	1754.43	1572.35	1636.84	1650.62	1740.43	1652.99	1805.69	1783.55	1810.83	1839.29	1658.1	1574.46
ENSORLG00000003368	RPA1	replication protein A 70 kDa DNA-binding subunit [Source:NCBI gene;Acc:101164493]	877.718	-0.0223702	0.0503657	-0.444155	0.656931	0.896048	904.815	901.668	814.834	837.052	873.453	977.778	855.282	865.014	844.331	880.739	868.949	908.695
ENSORLG00000003369	rbm5	RNA-binding protein 5 [Source:NCBI gene;Acc:101165877]	4908.53	-0.0472562	0.0441697	-1.06988	0.284674	0.676206	5146.9	5379.61	4923.61	4990.03	4857.42	4629.63	4687.01	5225.37	4698.14	4741.27	5046.22	4577.18
ENSORLG00000003371	ELMO1	engulfment and cell motility protein 1 [Source:NCBI gene;Acc:101169868]	1907.86	0.0555957	0.0563943	0.985839	0.324212	0.710168	1796.3	1779.61	2110.6	1913.44	1953.12	1673.08	2123.35	1900.99	1910.59	1919.46	1977.16	1836.59
ENSORLG00000003374	ankrd13d	ankyrin repeat domain 13D [Source:NCBI gene;Acc:101156022]	168.838	0.112345	0.128847	0.871924	0.38325	0.755723	189.749	127.336	148.015	169.624	142.722	196.648	183.349	173.941	136.255	192.632	203.233	162.55
ENSORLG00000003376	zgc:110333	zgc:110333 [Source:ZFIN;Acc:ZDB-GENE-050417-331]	470.052	-0.109557	0.0994935	-1.10115	0.270832	0.664561	540.439	536.918	457.37	527.277	485.023	378.662	450.734	444.119	470.144	373.674	430.762	545.501
ENSORLG00000003378	NA	centrosomal protein 78 [Source:NCBI gene;Acc:101159198]	1496.11	-0.00625735	0.0384259	-0.162842	0.870643	0.963619	1480.6	1550.27	1482.64	1475.47	1547.87	1458.25	1441.74	1571.59	1417.86	1503.91	1496.34	1526.75
ENSORLG00000003379	nsa2	NSA2 ribosome biogenesis factor [Source:NCBI gene;Acc:101158868]	15446.2	0.00563026	0.0473931	0.118799	0.905434	0.97349	15859.1	14919.1	15177.1	14486.8	16536	15523	16170.7	16289.8	13957.1	16593.6	14951.9	14890.1
ENSORLG00000003381	rp9	RP9 pre-mRNA splicing factor [Source:NCBI gene;Acc:101170108]	722.523	0.001417	0.061276	0.0231249	0.981551	0.99398	711.555	693.954	793.15	676.321	729.155	730.963	786.888	787.78	704.833	698.14	652.682	704.852
ENSORLG00000003382	NA	calcium-independent phospholipase A2-gamma [Source:NCBI gene;Acc:101171662]	112.714	-0.0293205	0.115061	-0.254826	0.798857	0.941118	112.291	102.424	115.549	115.177	116.685	120.44	93.1852	121.024	111.743	99.8249	123.591	120.631
[truncated: 12,013 more rows]

## Sheet: Table S2
gene_id	gene_symbol	gene_description	baseMean	log2FoldChange	lfcSE	stat	pvalue	padj	CMmoins10S19	CMmoins20S20	CMmoins30S21	CMmoins40S22	CMmoins50S23	CMmoins60S24	CMplus1S13	CMplus2S14	CMplus3S15	CMplus4S16	CMplus5S17	CMplus7S18
[truncated: 14,975 more rows]

[truncated: 6 more sheets: Table S3, Table S4, Table S5, Table S6, Table S7, Table S8]
